# Supplementary material for: Worldwide transmission of ST11-KL64 carbapenem-resistant Klebsiella pneumoniae: an analysis of publicly available genomes
Source: mSphere. 2023 May 18;8(4):e00173-23. doi: 10.1128/msphere.00173-23 (PMC10449508; doi:10.1128/msphere.00173-23)
Supplement: DATASET S1 — The 730 ST11-KL64 Klebsiella pneumoniae genomes and the assignation to clusters and groups. [file msphere.00173-23-s0004.xls]

## Sheet: Sheet1
Strain	File	Biosample	Date	Geographic location	Isolation source	Bla_Carb_acquired	Geographic location code	COUNTRY_PROVINCE_id	Static clusters (SNP=21)	Dynamic Groups (T=5)
WCHKP649	GCA_001887985.4	SAMN06019522	2015	China: Sichuan	secretion	KPC-2	C001_P001	C001_P001#1	Cluster1	Group1
WCHKP020027	GCA_003037485.1	SAMN08624618	2016	China: Sichuan		KPC-2	C001_P001	C001_P001#2	Cluster1	Group1
SCKP020017	GCA_003037735.1	SAMN08624690	2016	China: Sichuan		KPC-2	C001_P001	C001_P001#3	Cluster1	Group2
SCKP020079	GCA_002852975.3	SAMN07609117	2016	China: Sichuan		KPC-2	C001_P001	C001_P001#4	Cluster21
WCHKP020115	GCA_003038135.2	SAMN08624626	2016	China: Sichuan		KPC-2	C001_P001	C001_P001#5	Cluster1	Group1
WCHKP2080	GCA_002257765.2	SAMN06671967	2016	China: Sichuan		KPC-2	C001_P001	C001_P001#6	Cluster1	Group1
WCHKP2	GCA_002164835.4	SAMN06909160	2016	China: Sichuan		KPC-2	C001_P001	C001_P001#7	Cluster1	Group1
WCHKP3	GCA_002164855.2	SAMN06909161	2016	China: Sichuan		KPC-2	C001_P001	C001_P001#8	Cluster1	Group2
WCHKP36	GCA_002811325.3	SAMN07235710	2017	China: Sichuan		KPC-2	C001_P001	C001_P001#9	Cluster1	Group1
WCHKP020037	GCA_002811305.2	SAMN07235711	2017	China: Sichuan		KPC-2	C001_P001	C001_P001#10	Cluster1	Group1
WCHKP96	GCA_002811375.1	SAMN07235712	2017	China: Sichuan		KPC-2	C001_P001	C001_P001#11	Cluster1
WCHKP110	GCA_002811275.1	SAMN07235716	2017	China: Sichuan		KPC-2	C001_P001	C001_P001#12	Cluster1	Group1
WCHKP114	GCA_002811265.1	SAMN07235717	2017	China: Sichuan		KPC-2	C001_P001	C001_P001#13	Cluster1	Group1
SCKP020152	GCA_002853375.1	SAMN07609095	2017	China: Sichuan		KPC-2	C001_P001	C001_P001#14	Cluster1	Group1
SCKP020153	GCA_002853335.1	SAMN07609096	2017	China: Sichuan		KPC-2	C001_P001	C001_P001#15	Cluster1	Group1
SCKP020154	GCA_002853315.1	SAMN07609097	2017	China: Sichuan		KPC-2	C001_P001	C001_P001#16	Cluster1	Group1
WCHKP020089	GCA_002853285.1	SAMN07609099	2017	China: Sichuan		KPC-2	C001_P001	C001_P001#17	Cluster1	Group1
WCHKP020092	GCA_002853255.1	SAMN07609100	2017	China: Sichuan		KPC-2	C001_P001	C001_P001#18	Cluster1	Group1
WCHKP020100	GCA_002853235.1	SAMN07609101	2017	China: Sichuan		KPC-2	C001_P001	C001_P001#19	Cluster1	Group1
WCHKP015369	GCA_003262585.1	SAMN08932816	2017	China: Sichuan		KPC-2	C001_P001	C001_P001#20	Cluster1	Group3
WCHKP015370	GCA_003263115.1	SAMN08932817	2017	China: Sichuan		KPC-2	C001_P001	C001_P001#21	Cluster1	Group3
WCHKP015371	GCA_003263065.1	SAMN08932818	2017	China: Sichuan		KPC-2	C001_P001	C001_P001#22	Cluster1	Group1
WCHKP015372	GCA_003262575.1	SAMN08932819	2017	China: Sichuan		KPC-2	C001_P001	C001_P001#23	Cluster1	Group10
WCHKP015376	GCA_003262535.1	SAMN08932821	2017	China: Sichuan		KPC-2	C001_P001	C001_P001#24
WCHKP015381	GCA_003263055.1	SAMN08932822	2017	China: Sichuan		KPC-2	C001_P001	C001_P001#25	Cluster2	Group6
WCHKP015394	GCA_003262505.1	SAMN08932823	2017	China: Sichuan		KPC-2	C001_P001	C001_P001#26	Cluster27	Group37
WCHKP015395	GCA_003263035.1	SAMN08932824	2017	China: Sichuan		KPC-2	C001_P001	C001_P001#27	Cluster1	Group13
WCHKP015396	GCA_003262485.1	SAMN08932825	2017	China: Sichuan		KPC-2	C001_P001	C001_P001#28
WCHKP015400	GCA_003263045.1	SAMN08932826	2017	China: Sichuan		KPC-2	C001_P001	C001_P001#29	Cluster3	Group9
WCHKP015462	GCA_003262445.1	SAMN08932828	2017	China: Sichuan		KPC-2	C001_P001	C001_P001#30	Cluster1	Group1
WCHKP015464	GCA_003262995.1	SAMN08932829	2017	China: Sichuan		KPC-2	C001_P001	C001_P001#31
WCHKP015468	GCA_003262965.1	SAMN08932830	2017	China: Sichuan		KPC-2	C001_P001	C001_P001#32	Cluster1	Group3
WCHKP015469	GCA_003262425.1	SAMN08932831	2017	China: Sichuan		KPC-2	C001_P001	C001_P001#33	Cluster17	Group19
WCHKP015473	GCA_003262415.1	SAMN08932832	2017	China: Sichuan		KPC-2	C001_P001	C001_P001#34	Cluster1	Group2
WCHKP015477	GCA_003262365.1	SAMN08932834	2017	China: Sichuan		KPC-2	C001_P001	C001_P001#35	Cluster1	Group1
WCHKP015478	GCA_003262345.1	SAMN08932835	2017	China: Sichuan		KPC-2	C001_P001	C001_P001#36	Cluster1	Group3
WCHKP015479	GCA_003262335.1	SAMN08932836	2017	China: Sichuan		KPC-2	C001_P001	C001_P001#37	Cluster1	Group3
WCHKP015480	GCA_003262975.1	SAMN08932837	2017	China: Sichuan		KPC-2	C001_P001	C001_P001#38	Cluster1	Group2
WCHKP015488	GCA_003262955.1	SAMN08932838	2017	China: Sichuan		KPC-2	C001_P001	C001_P001#39	Cluster26	Group35
WCHKP015490	GCA_003262915.1	SAMN08932839	2017	China: Sichuan		KPC-2	C001_P001	C001_P001#40	Cluster1	Group3
WCHKP015493	GCA_003262905.1	SAMN08932840	2017	China: Sichuan		KPC-2	C001_P001	C001_P001#41	Cluster1	Group8
WCHKP015520	GCA_003262285.1	SAMN08932841	2017	China: Sichuan		KPC-2	C001_P001	C001_P001#42	Cluster1	Group1
WCHKP015522	GCA_003262275.1	SAMN08932842	2017	China: Sichuan		KPC-2	C001_P001	C001_P001#43	Cluster1	Group1
WCHKP015524	GCA_003262255.1	SAMN08932843	2017	China: Sichuan		KPC-2	C001_P001	C001_P001#44	Cluster6
WCHKP015525	GCA_003262885.1	SAMN08932844	2017	China: Sichuan		KPC-2	C001_P001	C001_P001#45	Cluster1	Group2
WCHKP015557	GCA_003262215.1	SAMN08932846	2017	China: Sichuan		KPC-2	C001_P001	C001_P001#46	Cluster1	Group1
WCHKP015558	GCA_003262205.1	SAMN08932847	2017	China: Sichuan		KPC-2	C001_P001	C001_P001#47	Cluster1	Group1
WCHKP015566	GCA_003262145.1	SAMN08932850	2017	China: Sichuan		KPC-2	C001_P001	C001_P001#48
WCHKP015568	GCA_003262135.1	SAMN08932851	2017	China: Sichuan		KPC-2	C001_P001	C001_P001#49	Cluster1
WCHKP015571	GCA_003262105.1	SAMN08932852	2017	China: Sichuan		KPC-2	C001_P001	C001_P001#50
WCHKP015572	GCA_003262875.1	SAMN08932853	2017	China: Sichuan		KPC-2	C001_P001	C001_P001#51	Cluster1	Group3
WCHKP015574	GCA_003262095.1	SAMN08932854	2017	China: Sichuan		KPC-2	C001_P001	C001_P001#52	Cluster1	Group2
WCHKP015584	GCA_003262055.1	SAMN08932857	2017	China: Sichuan		KPC-2	C001_P001	C001_P001#53	Cluster1	Group1
WCHKP015585	GCA_003262035.1	SAMN08932858	2017	China: Sichuan		KPC-2	C001_P001	C001_P001#54	Cluster1	Group10
WCHKP015592	GCA_003261975.1	SAMN08932860	2017	China: Sichuan		KPC-2	C001_P001	C001_P001#55	Cluster1	Group1
WCHKP015622	GCA_003262835.1	SAMN08932861	2017	China: Sichuan		KPC-2	C001_P001	C001_P001#56	Cluster1	Group1
WCHKP015623	GCA_003261965.1	SAMN08932862	2017	China: Sichuan		KPC-2	C001_P001	C001_P001#57	Cluster1	Group1
WCHKP015626	GCA_003261935.1	SAMN08932864	2017	China: Sichuan		KPC-2	C001_P001	C001_P001#58
WCHKP015627	GCA_003262805.1	SAMN08932865	2017	China: Sichuan		KPC-2	C001_P001	C001_P001#59
WCHKP015628	GCA_003261895.1	SAMN08932866	2017	China: Sichuan		KPC-2	C001_P001	C001_P001#60	Cluster1	Group8
WCHKP015633	GCA_003262795.1	SAMN08932867	2017	China: Sichuan		KPC-2	C001_P001	C001_P001#61	Cluster1	Group8
WCHKP015636	GCA_003261875.1	SAMN08932868	2017	China: Sichuan		KPC-2	C001_P001	C001_P001#62	Cluster1
WCHKP015637	GCA_003261865.1	SAMN08932869	2017	China: Sichuan		KPC-2	C001_P001	C001_P001#63	Cluster1	Group3
WCHKP015640	GCA_003261855.1	SAMN08932870	2017	China: Sichuan		KPC-2	C001_P001	C001_P001#64	Cluster1
WCHKP015650	GCA_003262765.1	SAMN08932873	2017	China: Sichuan		KPC-2	C001_P001	C001_P001#65	Cluster1	Group1
WCHKP015651	GCA_003261785.1	SAMN08932874	2017	China: Sichuan		KPC-2	C001_P001	C001_P001#66	Cluster1	Group8
WCHKP015656	GCA_003262755.1	SAMN08932876	2017	China: Sichuan		KPC-2	C001_P001	C001_P001#67	Cluster1	Group1
WCHKP015658	GCA_003261745.1	SAMN08932877	2017	China: Sichuan		KPC-2	C001_P001	C001_P001#68	Cluster26	Group35
WCHKP015659	GCA_003261715.1	SAMN08932878	2017	China: Sichuan		KPC-2	C001_P001	C001_P001#69	Cluster1	Group3
WCHKP015662	GCA_003261705.1	SAMN08932879	2017	China: Sichuan		KPC-2	C001_P001	C001_P001#70	Cluster1	Group36
WCHKP015663	GCA_003261695.1	SAMN08932880	2017	China: Sichuan		KPC-2	C001_P001	C001_P001#71	Cluster1	Group3
WCHKP015664	GCA_003261655.1	SAMN08932881	2017	China: Sichuan		KPC-2	C001_P001	C001_P001#72	Cluster1	Group8
WCHKP015667	GCA_003262725.1	SAMN08932882	2017	China: Sichuan		KPC-2	C001_P001	C001_P001#73	Cluster1	Group8
WCHKP020120	GCA_002852785.2	SAMN07609123	2017	China: Sichuan		KPC-2	C001_P001	C001_P001#74	Cluster1	Group1
WCHKP020111	GCA_002852775.1	SAMN07609124	2017	China: Sichuan		KPC-2	C001_P001	C001_P001#75	Cluster1	Group1
WCHKP020106	GCA_002852755.1	SAMN07609125	2017	China: Sichuan		KPC-2	C001_P001	C001_P001#76	Cluster1	Group1
WCHKP020125	GCA_002852715.1	SAMN07609127	2017	China: Sichuan		KPC-2	C001_P001	C001_P001#77	Cluster1	Group1
WCHKP020126	GCA_002852695.1	SAMN07609128	2017	China: Sichuan		KPC-2	C001_P001	C001_P001#78	Cluster1	Group1
WCHKP020112	GCA_003037515.1	SAMN08624625	2017	China: Sichuan		KPC-2	C001_P001	C001_P001#79	Cluster3	Group9
WCHKP020109	GCA_003038155.1	SAMN08624624	2017	China: Sichuan		KPC-2	C001_P001	C001_P001#80	Cluster1	Group3
WCHKP020130	GCA_002852675.1	SAMN07609131	2017	China: Sichuan		KPC-2	C001_P001	C001_P001#81	Cluster1	Group1
WCHKP020128	GCA_002852635.1	SAMN07609130	2017	China: Sichuan		KPC-2	C001_P001	C001_P001#82	Cluster1	Group1
WCHKP020131	GCA_002852585.1	SAMN07609133	2017	China: Sichuan		KPC-2	C001_P001	C001_P001#83	Cluster1	Group1
WCHKP020133	GCA_002852545.1	SAMN07609135	2017	China: Sichuan		KPC-2	C001_P001	C001_P001#84	Cluster1	Group1
WCHKP040002	GCA_003037265.1	SAMN08624676	2017	China: Sichuan		KPC-2	C001_P001	C001_P001#85	Cluster1	Group2
WCHKP040004	GCA_003037225.1	SAMN08624684	2017	China: Sichuan		KPC-2	C001_P001	C001_P001#86	Cluster1
WCHKP040011	GCA_003036665.1	SAMN08624673	2017	China: Sichuan		KPC-2	C001_P001	C001_P001#87	Cluster3	Group9
WCHKP015073	GCA_002852535.1	SAMN07609136	2017	China: Sichuan		KPC-2	C001_P001	C001_P001#88	Cluster1	Group1
WCHKP015075	GCA_002852515.1	SAMN07609137	2017	China: Sichuan		KPC-2	C001_P001	C001_P001#89	Cluster1	Group1
WCHKP015076	GCA_002852485.1	SAMN07609138	2017	China: Sichuan		KPC-2	C001_P001	C001_P001#90	Cluster1	Group1
WCHKP015078	GCA_002852475.1	SAMN07609139	2017	China: Sichuan		KPC-2	C001_P001	C001_P001#91	Cluster2	Group6
WCHKP015079	GCA_002852435.1	SAMN07609140	2017	China: Sichuan		KPC-2	C001_P001	C001_P001#92	Cluster1	Group2
WCHKP015080	GCA_002852455.1	SAMN07609141	2017	China: Sichuan		KPC-2	C001_P001	C001_P001#93	Cluster1	Group1
WCHKP015085	GCA_002852415.1	SAMN07609142	2017	China: Sichuan		KPC-2	C001_P001	C001_P001#94	Cluster1	Group3
WCHKP015091	GCA_002852395.1	SAMN07609143	2017	China: Sichuan		KPC-2	C001_P001	C001_P001#95	Cluster1	Group1
WCHKP015093	GCA_002852365.2	SAMN07609144	2017	China: Sichuan		KPC-2	C001_P001	C001_P001#96	Cluster17	Group19
WCHKP015095	GCA_002852355.1	SAMN07609145	2017	China: Sichuan		KPC-2	C001_P001	C001_P001#97	Cluster2	Group6
WCHKP015098	GCA_002852315.1	SAMN07609147	2017	China: Sichuan		KPC-2	C001_P001	C001_P001#98	Cluster1	Group1
WCHKP040012	GCA_003037855.1	SAMN08624674	2017	China: Sichuan		KPC-2	C001_P001	C001_P001#99	Cluster1	Group1
WCHKP015099	GCA_002852285.1	SAMN07609148	2017	China: Sichuan		KPC-2	C001_P001	C001_P001#100	Cluster1	Group1
WCHKP015103	GCA_002852275.1	SAMN07609149	2017	China: Sichuan		KPC-2	C001_P001	C001_P001#101	Cluster1	Group1
WCHKP015104	GCA_002852245.1	SAMN07609150	2017	China: Sichuan		KPC-2	C001_P001	C001_P001#102	Cluster1	Group3
WCHKP015107	GCA_002852235.1	SAMN07609151	2017	China: Sichuan		KPC-2	C001_P001	C001_P001#103	Cluster1	Group1
WCHKP015109	GCA_002852215.1	SAMN07609152	2017	China: Sichuan		KPC-2	C001_P001	C001_P001#104	Cluster1	Group1
WCHKP015110	GCA_002852195.1	SAMN07609153	2017	China: Sichuan		KPC-2	C001_P001	C001_P001#105	Cluster2	Group6
WCHKP015112	GCA_002852155.1	SAMN07609155	2017	China: Sichuan		KPC-2	C001_P001	C001_P001#106
WCHKP015113	GCA_002852135.1	SAMN07609156	2017	China: Sichuan		KPC-2	C001_P001	C001_P001#107	Cluster1	Group1
WCHKP015114	GCA_002852105.1	SAMN07609157	2017	China: Sichuan		KPC-2	C001_P001	C001_P001#108	Cluster1	Group3
WCHKP040015	GCA_003036785.1	SAMN08624666	2017	China: Sichuan		KPC-2	C001_P001	C001_P001#109	Cluster1	Group36
WCHKP040014	GCA_003038255.1	SAMN08624605	2017	China: Sichuan		KPC-2	C001_P001	C001_P001#110	Cluster1	Group1
WCHKP040016	GCA_003036705.1	SAMN08624669	2017	China: Sichuan		KPC-2	C001_P001	C001_P001#111	Cluster1	Group1
WCHKP015121	GCA_002852055.1	SAMN07609161	2017	China: Sichuan		KPC-2	C001_P001	C001_P001#112	Cluster1	Group1
WCHKP015123	GCA_002852015.1	SAMN07609162	2017	China: Sichuan		KPC-2	C001_P001	C001_P001#113	Cluster1	Group1
WCHKP015131	GCA_002851995.1	SAMN07609163	2017	China: Sichuan		KPC-2	C001_P001	C001_P001#114	Cluster7	Group15
WCHKP015132	GCA_002851975.1	SAMN07609164	2017	China: Sichuan		KPC-2	C001_P001	C001_P001#115
WCHKP015133	GCA_002851955.1	SAMN07609165	2017	China: Sichuan		KPC-2	C001_P001	C001_P001#116	Cluster1	Group1
WCHKP015134	GCA_002851935.1	SAMN07609166	2017	China: Sichuan		KPC-2	C001_P001	C001_P001#117	Cluster1	Group1
WCHKP040017	GCA_003037555.1	SAMN08624613	2017	China: Sichuan		KPC-2	C001_P001	C001_P001#118	Cluster1
WCHKP015144	GCA_002851875.1	SAMN07609169	2017	China: Sichuan		KPC-2	C001_P001	C001_P001#119
WCHKP015148	GCA_002850635.1	SAMN07609170	2017	China: Sichuan		KPC-2	C001_P001	C001_P001#120	Cluster1	Group1
WCHKP015155	GCA_003036965.1	SAMN08624628	2017	China: Sichuan		KPC-2	C001_P001	C001_P001#121	Cluster12	Group38
WCHKP015156	GCA_003038095.1	SAMN08624629	2017	China: Sichuan		KPC-2	C001_P001	C001_P001#122
WCHKP015160	GCA_003038075.1	SAMN08624631	2017	China: Sichuan		KPC-2	C001_P001	C001_P001#123	Cluster1	Group1
WCHKP040020	GCA_003037125.1	SAMN08624606	2017	China: Sichuan		KPC-2	C001_P001	C001_P001#124	Cluster12	Group39
WCHKP015271	GCA_003036845.1	SAMN08624645	2017	China: Sichuan		KPC-2	C001_P001	C001_P001#125	Cluster1	Group3
WCHKP015275	GCA_003262625.1	SAMN08624646	2017	China: Sichuan		KPC-2	C001_P001	C001_P001#126	Cluster1	Group1
WCHKP015229	GCA_003037475.1	SAMN08624632	2017	China: Sichuan		KPC-2	C001_P001	C001_P001#127	Cluster3	Group9
WCHKP015230	GCA_003036945.1	SAMN08624633	2017	China: Sichuan		KPC-2	C001_P001	C001_P001#128	Cluster1
WCHKP015231	GCA_003036925.1	SAMN08624634	2017	China: Sichuan		KPC-2	C001_P001	C001_P001#129	Cluster1
WCHKP015235	GCA_003037435.1	SAMN08624636	2017	China: Sichuan		KPC-2	C001_P001	C001_P001#130	Cluster12	Group38
WCHKP015237	GCA_003262655.1	SAMN08624637	2017	China: Sichuan		KPC-2	C001_P001	C001_P001#131	Cluster1	Group1
WCHKP015238	GCA_003263225.1	SAMN08624638	2017	China: Sichuan		KPC-2	C001_P001	C001_P001#132	Cluster1	Group3
WCHKP015240	GCA_003036895.1	SAMN08624639	2017	China: Sichuan		KPC-2	C001_P001	C001_P001#133	Cluster1
WCHKP015255	GCA_003036885.1	SAMN08624642	2017	China: Sichuan		KPC-2	C001_P001	C001_P001#134	Cluster17	Group19
WCHKP015256	GCA_003037395.1	SAMN08624643	2017	China: Sichuan		KPC-2	C001_P001	C001_P001#135	Cluster1	Group2
WCHKP015247	GCA_003038035.1	SAMN08624641	2017	China: Sichuan		KPC-2	C001_P001	C001_P001#136	Cluster1	Group1
WCHKP015257	GCA_003263215.1	SAMN08624644	2017	China: Sichuan		KPC-2	C001_P001	C001_P001#137
WCHKP040021	GCA_003037145.1	SAMN08624607	2017	China: Sichuan		KPC-2	C001_P001	C001_P001#138	Cluster1	Group3
WCHKP015288	GCA_003036815.1	SAMN08624647	2017	China: Sichuan		KPC-2	C001_P001	C001_P001#139	Cluster3	Group9
WCHKP015289	GCA_003262615.1	SAMN08624648	2017	China: Sichuan		KPC-2	C001_P001	C001_P001#140	Cluster27	Group37
WCHKP015305	GCA_003036865.1	SAMN08624649	2017	China: Sichuan		KPC-2	C001_P001	C001_P001#141	Cluster3	Group9
WCHKP015307	GCA_003263195.1	SAMN08624650	2017	China: Sichuan		KPC-2	C001_P001	C001_P001#142	Cluster1	Group1
WCHKP015314	GCA_003037385.1	SAMN08624651	2017	China: Sichuan		KPC-2	C001_P001	C001_P001#143	Cluster1	Group10
WCHKP015315	GCA_003263205.1	SAMN08624652	2017	China: Sichuan		KPC-2	C001_P001	C001_P001#144
WCHKP040024	GCA_003036725.1	SAMN08624665	2017	China: Sichuan		KPC-2	C001_P001	C001_P001#145	Cluster1	Group1
WCHKP015318	GCA_003038015.1	SAMN08624653	2017	China: Sichuan		KPC-2	C001_P001	C001_P001#146	Cluster1	Group1
WCHKP040022	GCA_003037835.1	SAMN08624682	2017	China: Sichuan		KPC-2	C001_P001	C001_P001#147	Cluster2	Group6
WCHKP015322	GCA_003036805.1	SAMN08624654	2017	China: Sichuan		KPC-2	C001_P001	C001_P001#148	Cluster12	Group39
WCHKP015328	GCA_003263135.1	SAMN08624655	2017	China: Sichuan		KPC-2	C001_P001	C001_P001#149	Cluster3
WCHKP040025	GCA_003037205.1	SAMN08624677	2017	China: Sichuan		KPC-2	C001_P001	C001_P001#150	Cluster1	Group34
SCKP040072	GCA_003036465.1	SAMN08624701	2017	China: Sichuan		KPC-2	C001_P001	C001_P001#151	Cluster3	Group9
WCHKP040027	GCA_003037865.1	SAMN08624679	2017	China: Sichuan		KPC-2	C001_P001	C001_P001#152
WCHKP015336	GCA_003037365.1	SAMN08624656	2017	China: Sichuan		KPC-2	C001_P001	C001_P001#153	Cluster1
WCHKP015346	GCA_003037995.1	SAMN08624657	2017	China: Sichuan		KPC-2	C001_P001	C001_P001#154	Cluster1	Group10
WCHKP015348	GCA_003036765.1	SAMN08624658	2017	China: Sichuan		KPC-2	C001_P001	C001_P001#155	Cluster1	Group1
WCHKP015349	GCA_003263145.1	SAMN08624659	2017	China: Sichuan		KPC-2	C001_P001	C001_P001#156	Cluster1	Group3
WCHKP040030	GCA_003038235.1	SAMN08624608	2017	China: Sichuan		KPC-2	C001_P001	C001_P001#157	Cluster1	Group2
WCHKP040033	GCA_003037915.1	SAMN08624667	2017	China: Sichuan		KPC-2	C001_P001	C001_P001#158	Cluster2	Group6
WCHKP040040	GCA_003038195.1	SAMN08624609	2017	China: Sichuan		KPC-2	C001_P001	C001_P001#159	Cluster2	Group6
WCHKP040043	GCA_003037805.1	SAMN08624685	2017	China: Sichuan		KPC-2	C001_P001	C001_P001#160	Cluster1	Group1
WCHKP040044	GCA_003038175.1	SAMN08624610	2017	China: Sichuan		KPC-2	C001_P001	C001_P001#161	Cluster1	Group1
WCHKP040041	GCA_003037045.1	SAMN08624614	2017	China: Sichuan		KPC-2	C001_P001	C001_P001#162	Cluster1	Group13
WCHKP040046	GCA_003037585.1	SAMN08624615	2017	China: Sichuan		KPC-2	C001_P001	C001_P001#163	Cluster1	Group3
WCHKP040050	GCA_003037105.1	SAMN08624611	2017	China: Sichuan		KPC-2	C001_P001	C001_P001#164	Cluster1	Group3
WCHKP040052	GCA_003036605.1	SAMN08624683	2017	China: Sichuan		KPC-2	C001_P001	C001_P001#165	Cluster2	Group6
WCHKP040055	GCA_003037305.1	SAMN08624662	2017	China: Sichuan		KPC-2	C001_P001	C001_P001#166	Cluster1	Group1
WCHKP040057	GCA_003037055.1	SAMN08624612	2017	China: Sichuan		KPC-2	C001_P001	C001_P001#167	Cluster1	Group2
WCHKP91	GCA_002164755.1	SAMN06909166	2017	China: Sichuan		KPC-2	C001_P001	C001_P001#168	Cluster1	Group1
WCHKP108	GCA_002164675.1	SAMN06909170	2017	China: Sichuan		KPC-2	C001_P001	C001_P001#169	Cluster1	Group1
WCHKP113	GCA_002164605.1	SAMN06909171	2017	China: Sichuan		KPC-2	C001_P001	C001_P001#170	Cluster1	Group1
WCHKP015003	GCA_004310745.1	SAMN10970851	2017	China: Sichuan		KPC-2	C001_P001	C001_P001#171
15625	GCA_003261955.3	SAMN08932863	2017	China: Sichuan		KPC-12	C001_P001	C001_P001#172	Cluster1	Group1
WCHKP115068	GCA_004322795.1	SAMN09688180	2018	China: Sichuan		KPC-12	C001_P001	C001_P001#173	Cluster1	Group1
WCHKP115069	GCA_003711065.1	SAMN09688181	2018	China: Sichuan		KPC-2	C001_P001	C001_P001#174	Cluster1	Group1
WCHKP090465	GCA_014041075.1	SAMN15649184	2019	China: Sichuan	secretion	KPC-2	C001_P001	C001_P001#175	Cluster1	Group3
WCHKP090357	GCA_014041735.2	SAMN15649152	2019	China: Sichuan	rectal swab	KPC-2	C001_P001	C001_P001#176	Cluster1	Group3
WCHKP090352	GCA_014041795.1	SAMN15649149	2019	China: Sichuan	environmental surface	KPC-2	C001_P001	C001_P001#177	Cluster1	Group3
WCHKP090354	GCA_014041785.1	SAMN15649151	2019	China: Sichuan	environmental surface	KPC-2	C001_P001	C001_P001#178	Cluster1	Group3
WCHKP090472	GCA_014041055.1	SAMN15649187	2019	China: Sichuan	sputum	KPC-2	C001_P001	C001_P001#179	Cluster1	Group3
WCHKP090346	GCA_014041835.1	SAMN15649147	2019	China: Sichuan	rectal swab	KPC-2	C001_P001	C001_P001#180	Cluster1	Group27
WCHKP090348	GCA_014041775.1	SAMN15649148	2019	China: Sichuan	oral swab	KPC-2	C001_P001	C001_P001#181	Cluster11	Group14
WCHKP090353	GCA_014041755.1	SAMN15649150	2019	China: Sichuan	environmental surface	KPC-2	C001_P001	C001_P001#182	Cluster1
WCHKP090365	GCA_014041545.1	SAMN15649159	2019	China: Sichuan	environmental surface	KPC-2	C001_P001	C001_P001#183	Cluster11	Group14
WCHKP090366	GCA_014041595.1	SAMN15649160	2019	China: Sichuan	environmental surface	KPC-2	C001_P001	C001_P001#184	Cluster1	Group3
WCHKP090371	GCA_014041575.1	SAMN15649161	2019	China: Sichuan	environmental surface	KPC-2	C001_P001	C001_P001#185	Cluster1
WCHKP090372	GCA_014041535.1	SAMN15649162	2019	China: Sichuan	environmental surface	KPC-2	C001_P001	C001_P001#186	Cluster1	Group2
WCHKP090374	GCA_014041505.2	SAMN15649164	2019	China: Sichuan	environmental surface	KPC-2	C001_P001	C001_P001#187	Cluster1	Group1
WCHKP090377	GCA_014041435.1	SAMN15649167	2019	China: Sichuan	environmental surface	KPC-2	C001_P001	C001_P001#188	Cluster11	Group14
WCHKP090386	GCA_014041305.1	SAMN15649173	2019	China: Sichuan	environmental surface	KPC-2	C001_P001	C001_P001#189	Cluster1	Group27
WCHKP090387	GCA_014041295.1	SAMN15649174	2019	China: Sichuan	environmental surface	KPC-2	C001_P001	C001_P001#190	Cluster1	Group3
WCHKP090394	GCA_014041195.1	SAMN15649178	2019	China: Sichuan	environmental surface	KPC-2	C001_P001	C001_P001#191	Cluster1
WCHKP090400	GCA_014041215.1	SAMN15649179	2019	China: Sichuan	environmental surface	KPC-2	C001_P001	C001_P001#192	Cluster1	Group26
WCHKP090401	GCA_014041175.1	SAMN15649180	2019	China: Sichuan	environmental surface	KPC-2	C001_P001	C001_P001#193	Cluster1	Group26
WCHKP090547	GCA_014040895.1	SAMN15649194	2019	China: Sichuan	environmental surface	KPC-2	C001_P001	C001_P001#194	Cluster1	Group26
WCHKP090458	GCA_014041125.1	SAMN15649181	2019	China: Sichuan	environmental surface	KPC-2	C001_P001	C001_P001#195	Cluster11	Group14
WCHKP090460	GCA_014041115.1	SAMN15649182	2019	China: Sichuan	environmental surface	KPC-2	C001_P001	C001_P001#196	Cluster1	Group3
WCHKP090461	GCA_014041105.1	SAMN15649183	2019	China: Sichuan	environmental surface	KPC-2	C001_P001	C001_P001#197	Cluster1	Group3
B1-1	GCA_015499895.1	SAMN16539239	2019	China: Sichuan		KPC-2	C001_P001	C001_P001#198	Cluster1	Group1
015134X1B1	GCA_015391385.1	SAMN16605061	2019	China: Sichuan	Passaging	KPC-2	C001_P001	C001_P001#199	Cluster1	Group1
015134X2B1	GCA_018383515.1	SAMN19088510	2020	China: Sichuan	Passaging	KPC-2	C001_P001	C001_P001#200
015134X2B3	GCA_018383705.1	SAMN19088511	2020	China: Sichuan	Passaging	KPC-2	C001_P001	C001_P001#201	Cluster2	Group12
015134X2B2	GCA_018861955.1	SAMN19601265	2020	China: Sichuan	Passaging	KPC-2	C001_P001	C001_P001#202
015134X1B2	GCA_015391365.1	SAMN16605062	2020	China: Sichuan	Passaging	KPC-2	C001_P001	C001_P001#203
015134X1B3	GCA_015391395.1	SAMN16605063	2020	China: Sichuan	Passaging	KPC-2	C001_P001	C001_P001#204	Cluster1	Group1
015134X1B4	GCA_018383575.1	SAMN19088507	2021	China: Sichuan	Passaging	KPC-2	C001_P001	C001_P001#205	Cluster1	Group3
015134X1B5	GCA_018383565.1	SAMN19088508	2021	China: Sichuan	Passaging	KPC-2	C001_P001	C001_P001#206
015134X1B6	GCA_018383675.1	SAMN19088509	2021	China: Sichuan	Passaging	KPC-2	C001_P001	C001_P001#207
WCHKP020093	GCA_003037025.1	SAMN08624620		China: Sichuan		KPC-2	C001_P001	C001_P001#208	Cluster1	Group1
WCHKP020094	GCA_003037455.1	SAMN08624621		China: Sichuan		KPC-2	C001_P001	C001_P001#209	Cluster1	Group1
WCHKP040051	GCA_003036565.1	SAMN08624686		China: Sichuan		KPC-2	C001_P001	C001_P001#210
WCHKP015115	GCA_003262705.1	SAMN08932813		China: Sichuan		KPC-2	C001_P001	C001_P001#211	Cluster1	Group1
sklx33130	GCA_003666725.1	SAMN07632925	2015	China: Zhejiang	blood	KPC-2	C001_P002	C001_P002#1	Cluster1	Group52
sklx33229	GCA_003666705.1	SAMN07632926	2015	China: Zhejiang	blood	KPC-2	C001_P002	C001_P002#2	Cluster1	Group52
sklx33367	GCA_003666845.1	SAMN07632927	2015	China: Zhejiang	blood	KPC-2	C001_P002	C001_P002#3	Cluster22
L9	GCA_002261625.1	SAMN07251854	2016	China: Zhejiang	feces	KPC-2	C001_P002	C001_P002#4	Cluster1	Group1
L20	GCA_002262625.1	SAMN07251801	2016	China: Zhejiang	feces	KPC-2	C001_P002	C001_P002#5	Cluster1	Group2
L31	GCA_002262375.1	SAMN07251811	2016	China: Zhejiang	feces	KPC-2	C001_P002	C001_P002#6	Cluster1	Group2
L38	GCA_002262295.1	SAMN07251816	2016	China: Zhejiang	feces	KPC-2	C001_P002	C001_P002#7	Cluster1	Group1
L30	GCA_002262485.1	SAMN07251810	2016	China: Zhejiang	feces	KPC-2	C001_P002	C001_P002#8
XPY20	GCA_002740615.1	SAMN07718217	2016	China: Zhejiang	blood	KPC-2	C001_P002	C001_P002#9
L39	GCA_002262235.1	SAMN07251820	2016	China: Zhejiang	feces	KPC-2	C001_P002	C001_P002#10	Cluster1	Group2
L79	GCA_002261665.1	SAMN07251849	2016	China: Zhejiang	feces	KPC-2	C001_P002	C001_P002#11	Cluster20
L117	GCA_002262855.1	SAMN07251791	2016	China: Zhejiang	feces	KPC-2	C001_P002	C001_P002#12	Cluster1	Group1
L122	GCA_002262805.1	SAMN07251792	2016	China: Zhejiang	feces	KPC-2	C001_P002	C001_P002#13	Cluster1	Group1
L123	GCA_002262795.1	SAMN07251793	2016	China: Zhejiang	feces	KPC-2	C001_P002	C001_P002#14	Cluster1	Group1
L124	GCA_002262775.1	SAMN07251794	2016	China: Zhejiang	feces	KPC-2	C001_P002	C001_P002#15	Cluster1	Group1
L136	GCA_002262705.1	SAMN07251795	2016	China: Zhejiang	feces	KPC-2	C001_P002	C001_P002#16	Cluster1	Group1
L142	GCA_002262745.1	SAMN07251796	2016	China: Zhejiang	feces	KPC-2	C001_P002	C001_P002#17	Cluster1	Group1
XPY166	GCA_002740625.1	SAMN07718216	2016	China: Zhejiang	blood	KPC-2	C001_P002	C001_P002#18	Cluster1	Group42
L182	GCA_002262615.1	SAMN07251799	2016	China: Zhejiang	feces	KPC-2	C001_P002	C001_P002#19	Cluster1	Group17
L211	GCA_002262545.1	SAMN07251803	2016	China: Zhejiang	feces	KPC-2	C001_P002	C001_P002#20	Cluster1	Group1
L222	GCA_002262555.1	SAMN07251804	2016	China: Zhejiang	feces	KPC-2	C001_P002	C001_P002#21	Cluster2	Group6
L223	GCA_002262535.1	SAMN07251805	2016	China: Zhejiang	feces	KPC-2	C001_P002	C001_P002#22	Cluster1	Group1
XPY207	GCA_002740645.1	SAMN07709030	2016	China: Zhejiang	blood	KPC-2	C001_P002	C001_P002#23	Cluster3	Group43
L256	GCA_002262475.1	SAMN07251807	2016	China: Zhejiang	feces	KPC-2	C001_P002	C001_P002#24	Cluster5
L350	GCA_002262425.1	SAMN07251812	2016	China: Zhejiang	feces	KPC-2	C001_P002	C001_P002#25	Cluster1
L388	GCA_002262225.1	SAMN07251819	2016	China: Zhejiang	feces	KPC-2	C001_P002	C001_P002#26
L384	GCA_002262305.1	SAMN07251817	2016	China: Zhejiang	feces	KPC-2	C001_P002	C001_P002#27	Cluster1	Group1
L386	GCA_002262345.1	SAMN07251818	2016	China: Zhejiang	feces	KPC-2	C001_P002	C001_P002#28	Cluster1	Group1
L400	GCA_002262215.1	SAMN07251821	2016	China: Zhejiang	feces	KPC-2	C001_P002	C001_P002#29	Cluster1
L451	GCA_002262135.1	SAMN07251825	2016	China: Zhejiang	feces	KPC-2	C001_P002	C001_P002#30	Cluster1	Group2
L462	GCA_002262185.1	SAMN07251826	2016	China: Zhejiang	feces	KPC-2	C001_P002	C001_P002#31	Cluster16
SRRSH1	GCA_019445275.1	SAMN20297331	2016	China: Zhejiang		KPC-2	C001_P002	C001_P002#32	Cluster7	Group15
L505	GCA_002261985.1	SAMN07251831	2016	China: Zhejiang	feces	KPC-2	C001_P002	C001_P002#33	Cluster1	Group1
L388	GCA_003112125.1	SAMN08932689	2017	China: Zhejiang	feces	KPC-2	C001_P002	C001_P002#34	Cluster1	Group1
WCHKP015368	GCA_003263125.1	SAMN08932815	2017	China: Zhejiang		KPC-2	C001_P002	C001_P002#35	Cluster1	Group3
WJQ205	GCA_003312185.1	SAMN09499326	2017	China: Zhejiang	feces	KPC-2	C001_P002	C001_P002#36	Cluster1	Group10
ZWH183	GCA_003312135.1	SAMN09499328	2017	China: Zhejiang	feces	KPC-2	C001_P002	C001_P002#37	Cluster1	Group2
ZWH170	GCA_003312125.1	SAMN09499329	2017	China: Zhejiang	feces	KPC-2	C001_P002	C001_P002#38	Cluster1	Group2
KP47432	GCA_003402995.1	SAMN09809694	2017	China: Zhejiang	blood	KPC-2	C001_P002	C001_P002#39	Cluster18	Group50
4017	GCA_005504075.1	SAMN10516675	2017	China: Zhejiang		KPC-2	C001_P002	C001_P002#40	Cluster1	Group1
DY1702	GCA_021727935.1	SAMN24108676	2017	China: Zhejiang	urine	KPC-2	C001_P002	C001_P002#41	Cluster1	Group1
DY1703	GCA_021727955.1	SAMN24108677	2017	China: Zhejiang	sputum	KPC-2	C001_P002	C001_P002#42	Cluster1	Group3
DY1707	GCA_021727855.1	SAMN24108681	2017	China: Zhejiang	sputum	KPC-2	C001_P002	C001_P002#43	Cluster1	Group23
DY1708	GCA_021727835.1	SAMN24108682	2017	China: Zhejiang	urine	KPC-2	C001_P002	C001_P002#44	Cluster1	Group1
DY1710	GCA_021727815.1	SAMN24108683	2017	China: Zhejiang	sputum	KPC-2	C001_P002	C001_P002#45	Cluster1	Group4
DY1711	GCA_021727795.1	SAMN24108684	2017	China: Zhejiang	urine	KPC-2	C001_P002	C001_P002#46	Cluster1	Group1
DY1713	GCA_021727755.1	SAMN24108685	2017	China: Zhejiang	urine	-	C001_P002	C001_P002#47	Cluster1	Group1
DY1715	GCA_021727775.1	SAMN24108686	2017	China: Zhejiang	urine	KPC-2	C001_P002	C001_P002#48	Cluster1	Group1
DY1721	GCA_021727715.1	SAMN24108689	2017	China: Zhejiang	sputum	KPC-2	C001_P002	C001_P002#49	Cluster1	Group4
DY1722	GCA_021727675.1	SAMN24108690	2017	China: Zhejiang	blood	KPC-2	C001_P002	C001_P002#50	Cluster1	Group1
DY1725	GCA_021727655.1	SAMN24108691	2017	China: Zhejiang	sputum	KPC-2	C001_P002	C001_P002#51	Cluster1	Group4
DY1726	GCA_021727635.1	SAMN24108692	2017	China: Zhejiang	sputum	KPC-2	C001_P002	C001_P002#52	Cluster1	Group4
DY1736	GCA_021727595.1	SAMN24108693	2017	China: Zhejiang	Pus	KPC-2	C001_P002	C001_P002#53	Cluster3	Group43
DY1737	GCA_021727615.1	SAMN24108694	2017	China: Zhejiang	sputum	KPC-2	C001_P002	C001_P002#54	Cluster10
DY1740	GCA_021727555.1	SAMN24108696	2017	China: Zhejiang	feces	KPC-2	C001_P002	C001_P002#55	Cluster7
DY1747	GCA_021727495.1	SAMN24108698	2017	China: Zhejiang	urine	KPC-2	C001_P002	C001_P002#56	Cluster1	Group2
DY1748	GCA_021727455.1	SAMN24108699	2017	China: Zhejiang	sputum	KPC-2	C001_P002	C001_P002#57	Cluster1	Group2
DY1749	GCA_021727515.1	SAMN24108700	2017	China: Zhejiang	urine	KPC-2	C001_P002	C001_P002#58	Cluster1	Group2
L513	GCA_002261975.1	SAMN07251833	2017	China: Zhejiang	feces	KPC-2	C001_P002	C001_P002#59	Cluster1	Group51
L511	GCA_002262035.1	SAMN07251832	2017	China: Zhejiang	feces	KPC-2	C001_P002	C001_P002#60	Cluster1	Group3
L529	GCA_002261875.1	SAMN07251840	2017	China: Zhejiang	feces	KPC-2	C001_P002	C001_P002#61	Cluster15
L531	GCA_002261825.1	SAMN07251841	2017	China: Zhejiang	feces	KPC-2	C001_P002	C001_P002#62	Cluster1	Group3
SRRSH37	GCA_019445175.1	SAMN20297334	2017	China: Zhejiang		KPC-2	C001_P002	C001_P002#63	Cluster1	Group4
SRRSH59	GCA_019445195.1	SAMN20297335	2017	China: Zhejiang		KPC-2	C001_P002	C001_P002#64
SRRSH76	GCA_019445695.1	SAMN20297336	2017	China: Zhejiang		KPC-2	C001_P002	C001_P002#65	Cluster1
SRRSH78	GCA_019445715.1	SAMN20297337	2017	China: Zhejiang		KPC-2	C001_P002	C001_P002#66	Cluster1
SRRSH90	GCA_019445725.1	SAMN20297338	2017	China: Zhejiang		KPC-2	C001_P002	C001_P002#67	Cluster1	Group2
SRRSH98	GCA_019445615.1	SAMN20297342	2017	China: Zhejiang		KPC-2	C001_P002	C001_P002#68	Cluster1	Group48
SRRSH101	GCA_019445605.1	SAMN20297344	2017	China: Zhejiang		KPC-2	C001_P002	C001_P002#69	Cluster1	Group17
SRRSH105	GCA_019445495.1	SAMN20297348	2017	China: Zhejiang		KPC-2	C001_P002	C001_P002#70	Cluster1	Group45
SRRSH97	GCA_019445675.1	SAMN20297341	2017	China: Zhejiang		KPC-2	C001_P002	C001_P002#71	Cluster1	Group1
SRRSH102	GCA_019445555.1	SAMN20297345	2017	China: Zhejiang		KPC-2	C001_P002	C001_P002#72
SRRSH106	GCA_019445515.1	SAMN20297349	2017	China: Zhejiang		KPC-2	C001_P002	C001_P002#73	Cluster1	Group45
32	GCA_007955045.1	SAMN12389487	2017	China: Zhejiang		KPC-2	C001_P002	C001_P002#74
SRRSH100	GCA_019445595.1	SAMN20297343	2017	China: Zhejiang		KPC-2	C001_P002	C001_P002#75	Cluster1	Group4
SRRSH104	GCA_019445535.1	SAMN20297347	2017	China: Zhejiang		KPC-2	C001_P002	C001_P002#76
SRRSH117	GCA_019445335.1	SAMN20297356	2017	China: Zhejiang		KPC-2	C001_P002	C001_P002#77	Cluster1	Group1
SRRSH116	GCA_019445345.1	SAMN20297355	2017	China: Zhejiang		KPC-2	C001_P002	C001_P002#78	Cluster1	Group23
SRRSH110	GCA_019445395.1	SAMN20297352	2017	China: Zhejiang		KPC-2	C001_P002	C001_P002#79	Cluster1	Group4
SRRSH112	GCA_019445465.1	SAMN20297353	2017	China: Zhejiang		KPC-2	C001_P002	C001_P002#80
SRRSH109	GCA_019445455.1	SAMN20297351	2017	China: Zhejiang		KPC-2	C001_P002	C001_P002#81	Cluster1	Group2
33	GCA_007954945.1	SAMN12389488	2017	China: Zhejiang		KPC-2	C001_P002	C001_P002#82	Cluster18	Group50
SRRSH114	GCA_019445405.1	SAMN20297354	2017	China: Zhejiang		KPC-2	C001_P002	C001_P002#83	Cluster1	Group4
SRRSH128	GCA_019445295.1	SAMN20297358	2017	China: Zhejiang		KPC-2	C001_P002	C001_P002#84	Cluster1	Group4
SRRSH130	GCA_019445355.1	SAMN20297359	2017	China: Zhejiang		KPC-2	C001_P002	C001_P002#85	Cluster1	Group44
SRRSH131	GCA_019445135.1	SAMN20297360	2017	China: Zhejiang		KPC-2	C001_P002	C001_P002#86	Cluster1	Group4
35	GCA_007954935.1	SAMN12389489	2017	China: Zhejiang		KPC-2	C001_P002	C001_P002#87	Cluster1	Group2
36	GCA_007955015.2	SAMN12389490	2017	China: Zhejiang		KPC-2	C001_P002	C001_P002#88	Cluster1	Group3
37	GCA_007954925.2	SAMN12389491	2017	China: Zhejiang		KPC-2	C001_P002	C001_P002#89	Cluster1
38	GCA_007955055.1	SAMN12389492	2017	China: Zhejiang		KPC-2	C001_P002	C001_P002#90
44	GCA_007954845.1	SAMN12389494	2017	China: Zhejiang		KPC-2	C001_P002	C001_P002#91
45	GCA_007954995.1	SAMN12389495	2017	China: Zhejiang		KPC-2	C001_P002	C001_P002#92	Cluster1
5	GCA_007955155.1	SAMN12389482	2017	China: Zhejiang		KPC-2	C001_P002	C001_P002#93	Cluster30	Group55
1	GCA_007954805.1	SAMN12389480	2017	China: Zhejiang		KPC-2	C001_P002	C001_P002#94
12	GCA_007955105.2	SAMN12389483	2017	China: Zhejiang		KPC-2	C001_P002	C001_P002#95	Cluster1	Group2
2	GCA_007954825.1	SAMN12389481	2017	China: Zhejiang		KPC-2	C001_P002	C001_P002#96
K28	GCA_004332095.1	SAMN09531271	2017	China: Zhejiang	sputum	KPC-2	C001_P002	C001_P002#97	Cluster3
L39_2	GCA_006494895.1	SAMN10433884	2018	China: Zhejiang	feces	KPC-2	C001_P002	C001_P002#98	Cluster1	Group2
P707-1	GCA_019740935.1	SAMN14537432	2018	China: Zhejiang	feces	KPC-2	C001_P002	C001_P002#99	Cluster1	Group5
DY1806	GCA_021727415.1	SAMN24108705	2018	China: Zhejiang	blood	KPC-2	C001_P002	C001_P002#100	Cluster7	Group15
DY1812	GCA_021727355.1	SAMN24108707	2018	China: Zhejiang	sputum	KPC-2	C001_P002	C001_P002#101	Cluster1
DY1813	GCA_021727275.1	SAMN24108708	2018	China: Zhejiang	bile	KPC-2	C001_P002	C001_P002#102	Cluster1	Group1
DY1814	GCA_021727285.1	SAMN24108709	2018	China: Zhejiang	sputum	KPC-2	C001_P002	C001_P002#103	Cluster7	Group15
DY1815	GCA_021727295.1	SAMN24108710	2018	China: Zhejiang	blood	-	C001_P002	C001_P002#104	Cluster1	Group3
DY1820	GCA_021727245.1	SAMN24108711	2018	China: Zhejiang	urine	KPC-2	C001_P002	C001_P002#105	Cluster1
DY1822	GCA_021727215.1	SAMN24108713	2018	China: Zhejiang	sputum	KPC-2	C001_P002	C001_P002#106	Cluster1	Group4
DY1823	GCA_021727235.1	SAMN24108714	2018	China: Zhejiang	blood	KPC-2	C001_P002	C001_P002#107	Cluster1	Group4
DY1824	GCA_021727185.1	SAMN24108715	2018	China: Zhejiang	blood	KPC-2	C001_P002	C001_P002#108	Cluster22	Group58
DY1826	GCA_021727125.1	SAMN24108717	2018	China: Zhejiang	Pus	KPC-2	C001_P002	C001_P002#109	Cluster1	Group1
15	GCA_007955095.1	SAMN12389484	2018	China: Zhejiang		KPC-2	C001_P002	C001_P002#110	Cluster1	Group2
18	GCA_007954815.1	SAMN12389485	2018	China: Zhejiang		KPC-2	C001_P002	C001_P002#111	Cluster1	Group3
19	GCA_007955065.1	SAMN12389486	2018	China: Zhejiang		KPC-2	C001_P002	C001_P002#112	Cluster1	Group2
65	GCA_007954905.1	SAMN12389496	2018	China: Zhejiang		KPC-2	C001_P002	C001_P002#113	Cluster14	Group24
CRKP21	GCA_016680195.1	SAMN17166564	2018	China: Zhejiang	blood	KPC-2	C001_P002	C001_P002#114	Cluster14	Group24
CRKP14	GCA_016680155.1	SAMN17166560	2018	China: Zhejiang	urine	KPC-2	C001_P002	C001_P002#115	Cluster15	Group49
CRKP22	GCA_016679905.1	SAMN17166565	2018	China: Zhejiang	blood	KPC-2	C001_P002	C001_P002#116
CRKP18	GCA_016680165.1	SAMN17166563	2018	China: Zhejiang	pus	KPC-2	C001_P002	C001_P002#117	Cluster15	Group49
CRKP38	GCA_016680955.1	SAMN17166569	2018	China: Zhejiang	urine	KPC-2	C001_P002	C001_P002#118	Cluster1	Group2
CRKP39	GCA_016680915.1	SAMN17166570	2018	China: Zhejiang	urine	KPC-2	C001_P002	C001_P002#119
CRKP41	GCA_016680855.1	SAMN17166571	2018	China: Zhejiang	sputum	KPC-2	C001_P002	C001_P002#120	Cluster1	Group3
CRKP45	GCA_016680745.1	SAMN17166574	2018	China: Zhejiang	Ascites	KPC-2	C001_P002	C001_P002#121	Cluster1	Group3
KP58	GCA_008728695.1	SAMN12228410	2018	China: Zhejiang	urine	KPC-2	C001_P002	C001_P002#122	Cluster1	Group2
CRKP51	GCA_016680875.1	SAMN17166576	2018	China: Zhejiang	Ascites	KPC-2	C001_P002	C001_P002#123	Cluster1	Group3
CRKP63	GCA_016680365.1	SAMN17166583	2018	China: Zhejiang	central venous catheters	KPC-2	C001_P002	C001_P002#124	Cluster1	Group3
CRKP66	GCA_016680675.1	SAMN17166584	2018	China: Zhejiang	bronchoalveolar lavage	KPC-2	C001_P002	C001_P002#125	Cluster1	Group2
CRKP69	GCA_016680715.1	SAMN17166585	2018	China: Zhejiang	sputum	KPC-2	C001_P002	C001_P002#126	Cluster9
CRKP78R	GCA_016403085.1	SAMN17074911	2018	China: Zhejiang	urine	KPC-2	C001_P002	C001_P002#127	Cluster1	Group3
CRKP77	GCA_016680655.1	SAMN17166587	2018	China: Zhejiang	pus	KPC-2	C001_P002	C001_P002#128	Cluster1
CRKP78	GCA_016680625.1	SAMN17166588	2018	China: Zhejiang	urine	KPC-2	C001_P002	C001_P002#129	Cluster1	Group3
CRKP80	GCA_016680615.1	SAMN17166589	2018	China: Zhejiang	urine	KPC-2	C001_P002	C001_P002#130
fd54	GCA_009811945.1	SAMN12618106	2018	China: Zhejiang	urine	KPC-2	C001_P002	C001_P002#131
fa51	GCA_009812025.1	SAMN12618103	2018	China: Zhejiang	blood	KPC-2	C001_P002	C001_P002#132	Cluster1	Group3
fb52	GCA_009811995.1	SAMN12618104	2018	China: Zhejiang	blood	KPC-2	C001_P002	C001_P002#133	Cluster4	Group11
fe58	GCA_009811925.1	SAMN12618107	2018	China: Zhejiang	urine	KPC-2	C001_P002	C001_P002#134
ff60	GCA_009811915.1	SAMN12618108	2018	China: Zhejiang	urine	KPC-2	C001_P002	C001_P002#135	Cluster1	Group3
BJCFK909	GCA_003856475.1	SAMN10473953	2018	China: Zhejiang	respiratory tract	KPC-2	C001_P002	C001_P002#136	Cluster1
LKV1	GCA_014221005.1	SAMN12168054	2019	China: Zhejiang	sputum	KPC-2	C001_P002	C001_P002#137	Cluster1	Group1
LKV2	GCA_014220985.1	SAMN12168055	2019	China: Zhejiang	sputum	KPC-2	C001_P002	C001_P002#138	Cluster9
KP1-1	GCA_016722885.1	SAMN17305548	2019	China: Zhejiang	blood	KPC-2	C001_P002	C001_P002#139
KP1-2	GCA_016722865.1	SAMN17305549	2019	China: Zhejiang	feces	KPC-2	C001_P002	C001_P002#140
DY1902	GCA_021727115.1	SAMN24108719	2019	China: Zhejiang	sputum	KPC-2	C001_P002	C001_P002#141	Cluster1	Group2
DY1903	GCA_021727055.1	SAMN24108720	2019	China: Zhejiang	sputum	KPC-2	C001_P002	C001_P002#142	Cluster8	Group46
DY1905	GCA_021727075.1	SAMN24108722	2019	China: Zhejiang	sputum	KPC-2	C001_P002	C001_P002#143	Cluster1	Group2
DY1906	GCA_021727035.1	SAMN24108723	2019	China: Zhejiang	sputum	KPC-2	C001_P002	C001_P002#144	Cluster1
DY1924	GCA_021726965.1	SAMN24108726	2019	China: Zhejiang	sputum	KPC-2	C001_P002	C001_P002#145	Cluster1	Group2
DY1943	GCA_021726935.1	SAMN24108729	2019	China: Zhejiang	sputum	KPC-2	C001_P002	C001_P002#146	Cluster1	Group1
DY1949	GCA_021726875.1	SAMN24108733	2019	China: Zhejiang	sputum	KPC-2	C001_P002	C001_P002#147
DY1950	GCA_021726815.1	SAMN24108734	2019	China: Zhejiang	bile	KPC-2	C001_P002	C001_P002#148	Cluster1	Group40
DY1951	GCA_021726795.1	SAMN24108735	2019	China: Zhejiang	sputum	KPC-2	C001_P002	C001_P002#149	Cluster16	Group28
XH1507	GCA_022533525.1	SAMN26270980	2019	China: Zhejiang	pus	KPC-2	C001_P002	C001_P002#150	Cluster1	Group2
XH1508	GCA_022533505.1	SAMN26270981	2019	China: Zhejiang	pus	KPC-2	C001_P002	C001_P002#151	Cluster3
KP1064WHY	GCA_020520185.1	SAMN21219937	2019	China: Zhejiang	blood	KPC-2	C001_P002	C001_P002#152	Cluster1	Group2
KP-426	GCA_019434255.1	SAMN20373013	2020	China: Zhejiang		KPC-2	C001_P002	C001_P002#153	Cluster1
KP-C76	GCA_019434275.1	SAMN20373014	2020	China: Zhejiang		KPC-2	C001_P002	C001_P002#154	Cluster1	Group3
KP-CT77	GCA_019434295.1	SAMN20375149	2020	China: Zhejiang		KPC-2	C001_P002	C001_P002#155	Cluster1	Group3
8695	GCA_020736285.1	SAMN22599454	2020	China: Zhejiang		-	C001_P002	C001_P002#156	Cluster1	Group2
8578	GCA_020806085.1	SAMN22599465	2020	China: Zhejiang		KPC-2	C001_P002	C001_P002#157	Cluster1	Group2
DY2002	GCA_021726835.1	SAMN24108736	2020	China: Zhejiang	feces	KPC-2	C001_P002	C001_P002#158	Cluster1	Group2
DY2008	GCA_021726775.1	SAMN24108737	2020	China: Zhejiang	sputum	KPC-2	C001_P002	C001_P002#159	Cluster8	Group46
DY2013	GCA_021726695.1	SAMN24108739	2020	China: Zhejiang	sputum	KPC-2	C001_P002	C001_P002#160	Cluster1	Group3
DY2014	GCA_021726755.1	SAMN24108740	2020	China: Zhejiang	blood	KPC-2	C001_P002	C001_P002#161	Cluster1	Group27
DY2015	GCA_021726735.1	SAMN24108741	2020	China: Zhejiang	blood	KPC-2	C001_P002	C001_P002#162
DY2016	GCA_021726675.1	SAMN24108742	2020	China: Zhejiang	feces	KPC-2	C001_P002	C001_P002#163	Cluster14
DY2018	GCA_021726635.1	SAMN24108743	2020	China: Zhejiang	sputum	KPC-2	C001_P002	C001_P002#164	Cluster1	Group2
DY2021	GCA_021726595.1	SAMN24108745	2020	China: Zhejiang	sputum	KPC-2	C001_P002	C001_P002#165	Cluster1	Group2
1022	GCA_021530495.1	SAMN24665827	2020	China: Zhejiang	blood	KPC-2	C001_P002	C001_P002#166	Cluster1	Group2
104	GCA_021532295.1	SAMN24667379	2020	China: Zhejiang	blood	KPC-2	C001_P002	C001_P002#167	Cluster1	Group2
105	GCA_021532755.1	SAMN24667606	2020	China: Zhejiang	blood	KPC-2	C001_P002	C001_P002#168	Cluster1	Group2
106	GCA_021532795.1	SAMN24667607	2020	China: Zhejiang	blood	KPC-2	C001_P002	C001_P002#169	Cluster1	Group47
107	GCA_021530335.1	SAMN24667608	2020	China: Zhejiang	blood	KPC-2	C001_P002	C001_P002#170	Cluster10
201	GCA_021532435.1	SAMN24667610	2020	China: Zhejiang	blood	KPC-2	C001_P002	C001_P002#171	Cluster1	Group3
KP-426	GCA_018156195.1	SAMN18819909	2020	China: Zhejiang		KPC-2	C001_P002	C001_P002#172	Cluster1
KP-C76	GCA_018156185.1	SAMN18819910	2020	China: Zhejiang		KPC-2	C001_P002	C001_P002#173	Cluster23	Group33
KP-CT77	GCA_018156105.1	SAMN18819911	2020	China: Zhejiang		KPC-2	C001_P002	C001_P002#174	Cluster1	Group2
KP200731214	GCA_020520225.1	SAMN21849102	2020	China: Zhejiang		KPC-2;NDM-5	C001_P002	C001_P002#175	Cluster1	Group2
CRKP66R	GCA_015277755.1	SAMN16604318	2020	China: Zhejiang	induction culture	KPC-2	C001_P002	C001_P002#176	Cluster1	Group2
KP697	GCA_021497485.1	SAMN17023459	2020	China: Zhejiang	sputum	KPC-2	C001_P002	C001_P002#177
KP55	GCA_018336835.1	SAMN15234688	2020	China: Zhejiang	sputum	KPC-2	C001_P002	C001_P002#178	Cluster1	Group2
KP14	GCA_022828575.1	SAMN23012465	2021	China: Zhejiang	sputum	KPC-41	C001_P002	C001_P002#179	Cluster1	Group2
KP16	GCA_022828555.1	SAMN23012466	2021	China: Zhejiang	sputum	KPC-41	C001_P002	C001_P002#180	Cluster1	Group3
KP15	GCA_022828525.1	SAMN23012467	2021	China: Zhejiang	secretion	KPC-2	C001_P002	C001_P002#181	Cluster1	Group2
F94	GCA_021431985.1	SAMN24579938	2021	China: Zhejiang	urine	-	C001_P002	C001_P002#182	Cluster1	Group1
KP357	GCA_020177555.1	SAMN19953054	2021	China: Zhejiang		KPC-2	C001_P002	C001_P002#183	Cluster1
39	GCA_007954915.1	SAMN12389493		China: Zhejiang		KPC-2	C001_P002	C001_P002#184	Cluster1
1126	GCA_007954835.1	SAMN12389497		China: Zhejiang		KPC-2	C001_P002	C001_P002#185	Cluster10
HB25-1	GCA_011752495.1	SAMN11445562	2015	China		-	C001_P000	C001_P000#1
HN-26	GCA_002861705.1	SAMN08176457	2015	China		KPC-2	C001_P000	C001_P000#2	Cluster1	Group56
HN34-2	GCA_002845185.1	SAMN08176459	2015	China		KPC-2	C001_P000	C001_P000#3	Cluster1	Group56
JXR113	GCA_002845145.1	SAMN08176460	2015	China		KPC-2	C001_P000	C001_P000#4	Cluster1	Group25
JXR114	GCA_002845285.1	SAMN08176461	2015	China		KPC-2	C001_P000	C001_P000#5	Cluster1	Group25
SH-2	GCA_002844995.1	SAMN08176464	2015	China		KPC-2	C001_P000	C001_P000#6	Cluster8
AH-29	GCA_002844965.1	SAMN08176467	2015	China		KPC-2	C001_P000	C001_P000#7	Cluster2	Group6
AH-9	GCA_002844905.1	SAMN08176468	2015	China		KPC-2	C001_P000	C001_P000#8	Cluster1	Group1
16ZR-187	GCA_014596325.1	SAMN12264907	2016	China		KPC-2	C001_P000	C001_P000#9	Cluster1
GZ-1	GCA_014854815.1	SAMN09925542	2016	China		KPC-2	C001_P000	C001_P000#10	Cluster4
SRRSH3	GCA_902507175.1	SAMEA6099385	2017	China	homo	KPC-2	C001_P000	C001_P000#11	Cluster1	Group3
SRRSH4	GCA_902507265.1	SAMEA6099386	2017	China	homo	KPC-2	C001_P000	C001_P000#12	Cluster1	Group4
SRRSH15	GCA_902507355.1	SAMEA6099395	2017	China	homo	KPC-2	C001_P000	C001_P000#13
SRRSH20	GCA_902507375.1	SAMEA6099400	2017	China	homo	KPC-2	C001_P000	C001_P000#14	Cluster1	Group3
SRRSH24	GCA_902507395.1	SAMEA6099403	2017	China	homo	KPC-2	C001_P000	C001_P000#15	Cluster1	Group34
SRRSH25	GCA_902507415.1	SAMEA6099404	2017	China	homo	KPC-2	C001_P000	C001_P000#16	Cluster1	Group48
SRRSH26	GCA_902507385.1	SAMEA6099405	2017	China	homo	KPC-2	C001_P000	C001_P000#17
SRRSH28	GCA_902507405.1	SAMEA6099407	2017	China	homo	KPC-2	C001_P000	C001_P000#18
SRRSH34	GCA_902507475.1	SAMEA6099410	2017	China	homo	KPC-2	C001_P000	C001_P000#19
SRRSH36	GCA_902507505.1	SAMEA6099412	2017	China	homo	KPC-2	C001_P000	C001_P000#20	Cluster1	Group42
SRRSH38	GCA_902507525.1	SAMEA6099413	2017	China	homo	KPC-2	C001_P000	C001_P000#21	Cluster1
SRRSH39	GCA_902507435.1	SAMEA6099414	2017	China	homo	KPC-2	C001_P000	C001_P000#22	Cluster1	Group4
SRRSH41	GCA_902507535.1	SAMEA6099415	2017	China	homo	KPC-2	C001_P000	C001_P000#23	Cluster1	Group4
SRRSH45	GCA_902507555.1	SAMEA6099417	2017	China	homo	KPC-2	C001_P000	C001_P000#24	Cluster1	Group2
SRRSH47	GCA_902507735.1	SAMEA6099420	2017	China	homo	KPC-2	C001_P000	C001_P000#25	Cluster1	Group4
SRRSH52	GCA_902507815.1	SAMEA6099421	2017	China	homo	KPC-2	C001_P000	C001_P000#26	Cluster1	Group4
SRRSH67	GCA_902507635.1	SAMEA6099435	2017	China	homo	KPC-2	C001_P000	C001_P000#27	Cluster1	Group4
SRRSH69	GCA_902507645.1	SAMEA6099437	2017	China	homo	KPC-2	C001_P000	C001_P000#28	Cluster1
SRRSH73	GCA_902507625.1	SAMEA6099439	2017	China	homo	KPC-2	C001_P000	C001_P000#29	Cluster1	Group3
SRRSH75	GCA_902507785.1	SAMEA6099441	2017	China	homo	KPC-2	C001_P000	C001_P000#30	Cluster1
SRRSH80	GCA_902507795.1	SAMEA6099443	2017	China	homo	KPC-2	C001_P000	C001_P000#31	Cluster1	Group2
SRRSH82	GCA_902507805.1	SAMEA6099444	2017	China	homo	KPC-2	C001_P000	C001_P000#32
SRRSH84	GCA_902507875.1	SAMEA6099446	2017	China	homo	KPC-2	C001_P000	C001_P000#33	Cluster1
SRRSH85	GCA_902507825.1	SAMEA6099447	2017	China	homo	KPC-2	C001_P000	C001_P000#34	Cluster1	Group4
SRRSH87	GCA_902507835.1	SAMEA6099449	2017	China	homo	KPC-2	C001_P000	C001_P000#35	Cluster1	Group17
SRRSH88	GCA_902507905.1	SAMEA6099450	2017	China	homo	KPC-2	C001_P000	C001_P000#36	Cluster1	Group4
SRRSH89	GCA_902507915.1	SAMEA6099451	2017	China	homo	KPC-2	C001_P000	C001_P000#37	Cluster1	Group17
ZKP13	GCA_902508095.1	SAMEA6099458	2017	China	homo	KPC-2	C001_P000	C001_P000#38	Cluster1	Group1
ZKP100	GCA_902508545.1	SAMEA6099470	2017	China	homo	KPC-2	C001_P000	C001_P000#39	Cluster1	Group20
ZKP125	GCA_902508785.1	SAMEA6099493	2017	China	homo	KPC-2	C001_P000	C001_P000#40	Cluster1	Group1
ZKP138	GCA_902508925.1	SAMEA6099498	2017	China	homo	KPC-2	C001_P000	C001_P000#41	Cluster14	Group24
ZKP193	GCA_902509315.1	SAMEA6099539	2017	China	homo	KPC-2	C001_P000	C001_P000#42	Cluster15
ZKP202	GCA_902509295.1	SAMEA6099546	2017	China	homo	KPC-2	C001_P000	C001_P000#43
ZKP25	GCA_902508075.1	SAMEA6099555	2017	China	homo	KPC-2	C001_P000	C001_P000#44	Cluster1
ZKP29	GCA_902507995.1	SAMEA6099557	2017	China	homo	KPC-2	C001_P000	C001_P000#45	Cluster1	Group1
ZKP33	GCA_902508295.1	SAMEA6099561	2017	China	homo	KPC-2	C001_P000	C001_P000#46	Cluster1	Group2
ZKP34	GCA_902508175.1	SAMEA6099562	2017	China	homo	KPC-2	C001_P000	C001_P000#47	Cluster1
ZKP36	GCA_902508145.1	SAMEA6099564	2017	China	homo	KPC-2	C001_P000	C001_P000#48	Cluster3
ZKP38	GCA_902508245.1	SAMEA6099566	2017	China	homo	KPC-2	C001_P000	C001_P000#49
ZKP39	GCA_902508255.1	SAMEA6099567	2017	China	homo	KPC-2	C001_P000	C001_P000#50	Cluster1	Group2
ZKP40	GCA_902508125.1	SAMEA6099568	2017	China	homo	KPC-2	C001_P000	C001_P000#51	Cluster1
ZKP42	GCA_902508155.1	SAMEA6099569	2017	China	homo	KPC-2	C001_P000	C001_P000#52	Cluster2	Group6
ZKP63	GCA_902508425.1	SAMEA6099587	2017	China	homo	KPC-2	C001_P000	C001_P000#53	Cluster1	Group2
ZKP64	GCA_902508385.1	SAMEA6099588	2017	China	homo	KPC-2	C001_P000	C001_P000#54	Cluster1	Group13
ZKP68	GCA_902508455.1	SAMEA6099591	2017	China	homo	KPC-2	C001_P000	C001_P000#55	Cluster1	Group13
ZKP81	GCA_902508365.1	SAMEA6099599	2017	China	homo	KPC-2	C001_P000	C001_P000#56	Cluster1	Group5
ZKP82	GCA_902508515.1	SAMEA6099600	2017	China	homo	KPC-2	C001_P000	C001_P000#57
4021	GCA_005504095.1	SAMN10516676	2017	China		KPC-2	C001_P000	C001_P000#58
8131	GCA_005504365.1	SAMN10516677	2017	China		KPC-2	C001_P000	C001_P000#59	Cluster1	Group44
8169	GCA_005504085.1	SAMN10516678	2017	China		KPC-2	C001_P000	C001_P000#60	Cluster3
13100	GCA_005504055.1	SAMN10516680	2017	China		KPC-2	C001_P000	C001_P000#61	Cluster1	Group2
13177	GCA_005504005.1	SAMN10516681	2017	China		KPC-2	C001_P000	C001_P000#62	Cluster32
13203	GCA_005504305.1	SAMN10516682	2017	China		KPC-2	C001_P000	C001_P000#63	Cluster1	Group3
13207	GCA_005504295.1	SAMN10516683	2017	China		KPC-2	C001_P000	C001_P000#64	Cluster6
30091	GCA_005504015.1	SAMN10516684	2017	China		KPC-2	C001_P000	C001_P000#65	Cluster1	Group1
1145	GCA_005503985.1	SAMN10516686	2017	China		KPC-2	C001_P000	C001_P000#66
1212	GCA_005504235.1	SAMN10516687	2017	China		KPC-2	C001_P000	C001_P000#67	Cluster1	Group23
13223	GCA_005504185.1	SAMN10516697	2017	China		KPC-2;NDM-5	C001_P000	C001_P000#68	Cluster1	Group51
SRRSH-CRKP-355	GCA_903856825.1	SAMEA6626592	2017	China	sputum	KPC-2	C001_P000	C001_P000#69	Cluster22	Group58
WK1	GCA_020178585.1	SAMN18252386	2018	China	Sludge from WWTP	KPC-2	C001_P000	C001_P000#70	Cluster1
KP15	GCA_018271585.1	SAMN18559367	2018	China	sputum	KPC-2	C001_P000	C001_P000#71	Cluster1	Group1
KP3	GCA_018271605.1	SAMN18559372	2018	China	urine	-	C001_P000	C001_P000#72	Cluster1	Group1
SDWK2	GCA_020178575.1	SAMN19981562	2018	China	sludge from WWTP	KPC-2;NDM-1	C001_P000	C001_P000#73	Cluster1	Group2
SDWK3	GCA_020178545.1	SAMN19981563	2018	China	wastewater from WWTP	KPC-2	C001_P000	C001_P000#74
SDWK4	GCA_020178505.1	SAMN19981564	2018	China	wastewater from WWTP	KPC-2	C001_P000	C001_P000#75	Cluster1	Group3
SDWK5	GCA_020178495.1	SAMN19981565	2018	China	wastewater from WWTP	NDM-1	C001_P000	C001_P000#76	Cluster29	Group53
SDWK6	GCA_020178535.1	SAMN19981566	2018	China	wastewater from WWTP	KPC-2	C001_P000	C001_P000#77	Cluster1	Group2
SDWK7	GCA_020178475.1	SAMN19981567	2018	China	wastewater from WWTP	KPC-2	C001_P000	C001_P000#78	Cluster1	Group1
SDWK8	GCA_020178455.1	SAMN19981568	2018	China	wastewater from WWTP	KPC-2	C001_P000	C001_P000#79	Cluster1	Group1
SDWK9	GCA_020178435.1	SAMN19981569	2018	China	wastewater from WWTP	KPC-2	C001_P000	C001_P000#80	Cluster1	Group1
SDWK10	GCA_020178415.1	SAMN19981570	2018	China	wastewater from WWTP	KPC-2;NDM-1	C001_P000	C001_P000#81	Cluster1	Group54
SDWK12	GCA_020178365.1	SAMN19981572	2018	China	wastewater from WWTP	KPC-2	C001_P000	C001_P000#82	Cluster1	Group5
SDWK14	GCA_020178355.1	SAMN19981574	2018	China	wastewater from WWTP	NDM-1	C001_P000	C001_P000#83	Cluster1	Group54
SDWK27	GCA_020178055.1	SAMN19981587	2018	China	sludge from WWTP	KPC-2	C001_P000	C001_P000#84
SDWK28	GCA_020177995.1	SAMN19981588	2018	China	sludge from WWTP	KPC-2;NDM-1	C001_P000	C001_P000#85	Cluster1	Group2
SDWK30	GCA_020178025.1	SAMN19981590	2018	China	wastewater from WWTP	KPC-2	C001_P000	C001_P000#86	Cluster30	Group55
SDWK31	GCA_020177975.1	SAMN19981591	2018	China	wastewater from WWTP	KPC-2	C001_P000	C001_P000#87
SDWK32	GCA_020177935.1	SAMN19981592	2018	China	wastewater from WWTP	KPC-2	C001_P000	C001_P000#88	Cluster1	Group1
SDWK33	GCA_020177955.1	SAMN19981593	2018	China	wastewater from WWTP	KPC-2	C001_P000	C001_P000#89	Cluster13	Group21
SDHK14	GCA_020178945.1	SAMN19981610	2018	China	irrigation Solution	KPC-2	C001_P000	C001_P000#90	Cluster1	Group2
SDHK15	GCA_020178905.1	SAMN19981611	2018	China	urine	KPC-2	C001_P000	C001_P000#91	Cluster1	Group3
SDHK16	GCA_020178895.1	SAMN19981612	2018	China	blood	KPC-2	C001_P000	C001_P000#92	Cluster28
SDHK17	GCA_020178915.1	SAMN19981613	2018	China	pus	KPC-2	C001_P000	C001_P000#93	Cluster1	Group3
SDHK19	GCA_020178845.1	SAMN19981615	2018	China	pus	KPC-2	C001_P000	C001_P000#94	Cluster1
SDHK22	GCA_020178825.1	SAMN19981618	2018	China	nasopharyngeal swab	KPC-2	C001_P000	C001_P000#95	Cluster1	Group2
SDHK23	GCA_020178775.1	SAMN19981619	2018	China	blood	KPC-2	C001_P000	C001_P000#96	Cluster1	Group20
SDHK24	GCA_020178705.1	SAMN19981620	2018	China	sputum	KPC-2	C001_P000	C001_P000#97	Cluster1	Group2
SDHK25	GCA_020178755.1	SAMN19981621	2018	China	sputum	KPC-2	C001_P000	C001_P000#98
SDHK26	GCA_020178695.1	SAMN19981622	2018	China	sputum	KPC-2	C001_P000	C001_P000#99	Cluster7
SDHK27	GCA_020178685.1	SAMN19981623	2018	China	Ascites	KPC-2	C001_P000	C001_P000#100	Cluster1	Group3
SDHK28	GCA_020178675.1	SAMN19981624	2018	China	secretion	KPC-2	C001_P000	C001_P000#101	Cluster13	Group21
SDHK30	GCA_020178655.1	SAMN19981626	2018	China	blood	KPC-2	C001_P000	C001_P000#102	Cluster1
ZRYYKP3B	GCA_009797775.1	SAMN13190884	2018	China	bronchoalveolar lavage	-	C001_P000	C001_P000#103	Cluster1	Group1
KP18-3-8	GCA_010450855.1	SAMN13978114	2018	China	urine	-	C001_P000	C001_P000#104	Cluster32
ZRYYKP5A	GCA_009797745.1	SAMN13190885	2018	China	sputum	KPC-2	C001_P000	C001_P000#105	Cluster1	Group1
ZRYYKP5B	GCA_009797715.1	SAMN13190886	2018	China	bronchoalveolar lavage	KPC-2	C001_P000	C001_P000#106	Cluster1	Group1
KP18-2079	GCA_011022255.1	SAMN14132403	2018	China	blood	-	C001_P000	C001_P000#107	Cluster1	Group1
18B126	GCA_021415845.1	SAMN21237569	2018	China	ICU	KPC-2	C001_P000	C001_P000#108	Cluster2	Group12
17E334	GCA_021415565.1	SAMN21237584	2018	China	ICU	KPC-2	C001_P000	C001_P000#109	Cluster1	Group1
18B106	GCA_021415065.1	SAMN21237610	2018	China	Respiratory Medicine	KPC-2	C001_P000	C001_P000#110	Cluster1	Group1
16B23	GCA_021414865.1	SAMN21237617	2018	China	Respiratory Medicine	KPC-2	C001_P000	C001_P000#111	Cluster1	Group1
16B152	GCA_021414855.1	SAMN21237621	2018	China	Respiratory Medicine	KPC-2	C001_P000	C001_P000#112	Cluster1	Group1
17B88	GCA_021414685.1	SAMN21237628	2018	China	Urology Surgery	KPC-2	C001_P000	C001_P000#113	Cluster2	Group12
17B91	GCA_021414665.1	SAMN21237629	2018	China	Urology Surgery	KPC-2	C001_P000	C001_P000#114	Cluster2	Group12
ZRYYKP3A	GCA_009797785.1	SAMN13190883	2018	China		KPC-12	C001_P000	C001_P000#115	Cluster1	Group1
SDWK37	GCA_020177855.1	SAMN19981597	2019	China	sludge from WWTP	KPC-2	C001_P000	C001_P000#116	Cluster1	Group3
SDWK40	GCA_020177805.1	SAMN19981600	2019	China	sludge from WWTP	KPC-2	C001_P000	C001_P000#117	Cluster1	Group3
SDWK42	GCA_020177755.1	SAMN19981602	2019	China	wastewater from WWTP	KPC-2;NDM-1	C001_P000	C001_P000#118	Cluster1	Group2
SDWK43	GCA_020177725.1	SAMN19981603	2019	China	wastewater from WWTP	KPC-2	C001_P000	C001_P000#119	Cluster1	Group40
SDWK44	GCA_020177715.1	SAMN19981604	2019	China	wastewater from WWTP	KPC-2	C001_P000	C001_P000#120	Cluster1	Group20
SDWK45	GCA_020177695.1	SAMN19981605	2019	China	wastewater from WWTP	KPC-2	C001_P000	C001_P000#121	Cluster1	Group2
SDWK46	GCA_020177675.1	SAMN19981606	2019	China	wastewater from WWTP	KPC-2	C001_P000	C001_P000#122	Cluster13
SDWK47	GCA_020177645.1	SAMN19981607	2019	China	wastewater from WWTP	KPC-2	C001_P000	C001_P000#123	Cluster13	Group21
SDWK48	GCA_020177635.1	SAMN19981608	2019	China	wastewater from WWTP	KPC-2	C001_P000	C001_P000#124	Cluster29	Group53
SDHK31	GCA_020178615.1	SAMN19981627	2019	China	Ascites	KPC-2	C001_P000	C001_P000#125
FK 6768	GCA_015999625.1	SAMN17005574	2019	China	feces	-	C001_P000	C001_P000#126	Cluster1	Group1
20KP10	GCA_019331955.1	SAMN18322968	2020	China	sputum	KPC-2	C001_P000	C001_P000#127	Cluster6	Group18
20KP09	GCA_019331875.1	SAMN18322967	2020	China	sputum	KPC-2	C001_P000	C001_P000#128	Cluster1	Group7
20KP11	GCA_019331975.1	SAMN18322969	2020	China	sputum	KPC-2	C001_P000	C001_P000#129	Cluster6	Group18
20KP12	GCA_019331835.1	SAMN18322970	2020	China	sputum	KPC-2	C001_P000	C001_P000#130	Cluster20
20KP40	GCA_019331895.1	SAMN18322972	2020	China	sputum	KPC-2	C001_P000	C001_P000#131	Cluster6	Group18
20W01	GCA_019331855.1	SAMN18322973	2020	China	sickbed swab	KPC-2	C001_P000	C001_P000#132	Cluster6	Group18
20W02	GCA_019331865.1	SAMN18322974	2020	China	sickbed swab	KPC-2	C001_P000	C001_P000#133	Cluster1	Group7
S38	GCA_017581905.1	SAMN18356798	2020	China	sputum	KPC-2	C001_P000	C001_P000#134	Cluster1	Group1
kp10	GCA_001856585.1	SAMN05869364	2011	China: Shanghai	blood	-	C001_P003	C001_P003#1
Kvivo-1	GCA_021698875.1	SAMN13326096	2015	China: Shanghai	urine	KPC-2	C001_P003	C001_P003#2
21	GCA_021530755.1	SAMN24664061	2017	China: Shanghai	blood	KPC-2	C001_P003	C001_P003#3	Cluster1	Group5
45	GCA_021530875.1	SAMN24664235	2017	China: Shanghai	blood	KPC-2	C001_P003	C001_P003#4	Cluster1	Group1
DD01845	GCA_023066805.1	SAMN22822719	2017	China: Shanghai	Unknown	KPC-2	C001_P003	C001_P003#5	Cluster31	Group41
DD01635	GCA_023066785.1	SAMN22822720	2017	China: Shanghai	Unknown	KPC-2	C001_P003	C001_P003#6	Cluster1	Group3
DD01653	GCA_023066765.1	SAMN22822721	2017	China: Shanghai	Unknown	KPC-2	C001_P003	C001_P003#7	Cluster31	Group41
DD01754	GCA_023066745.1	SAMN22822722	2017	China: Shanghai	Unknown	KPC-2	C001_P003	C001_P003#8	Cluster1	Group1
DD02391	GCA_023066725.1	SAMN22822723	2017	China: Shanghai	Unknown	KPC-2	C001_P003	C001_P003#9	Cluster1	Group2
DD02297	GCA_023066705.1	SAMN22822724	2017	China: Shanghai	Unknown	KPC-2	C001_P003	C001_P003#10	Cluster1	Group8
DD02280	GCA_023066665.1	SAMN22822726	2017	China: Shanghai	Unknown	KPC-2	C001_P003	C001_P003#11	Cluster5
DD01304	GCA_023066605.1	SAMN22822729	2017	China: Shanghai	Unknown	KPC-2	C001_P003	C001_P003#12	Cluster1	Group1
RJ1071	GCA_004357775.1	SAMN11098706	2017	China: Shanghai	blood	KPC-2;OXA-48	C001_P003	C001_P003#13	Cluster1	Group1
110	GCA_021530345.1	SAMN24665690	2018	China: Shanghai	blood	KPC-2	C001_P003	C001_P003#14
112	GCA_021530535.1	SAMN24665694	2018	China: Shanghai	blood	KPC-2	C001_P003	C001_P003#15	Cluster10
XJ-K1	GCA_006304565.1	SAMN09977093	2018	China: Shanghai	urine	KPC-2	C001_P003	C001_P003#16	Cluster1	Group8
XJ-K2	GCA_009834285.1	SAMN09988182	2018	China: Shanghai	blood	KPC-2	C001_P003	C001_P003#17	Cluster4	Group11
RJBSI76	GCA_016774435.1	SAMN17349264	2018	China: Shanghai	blood	KPC-2	C001_P003	C001_P003#18	Cluster1	Group1
kp168	GCA_022760535.1	SAMN24662251	2018	China: Shanghai	urine	KPC-2	C001_P003	C001_P003#19	Cluster1	Group1
Kp36	GCA_009856585.1	SAMN13671318	2019	China: Shanghai		KPC-2	C001_P003	C001_P003#20	Cluster4	Group11
Kp36-117R	GCA_009807065.1	SAMN13671319	2019	China: Shanghai		KPC-2	C001_P003	C001_P003#21
RJBSI76-pV	GCA_016774455.1	SAMN17349266	2019	China: Shanghai	conjugation assay	KPC-2	C001_P003	C001_P003#22	Cluster1	Group1
Kp13869	GCA_018336375.1	SAMN18876745	2019	China: Shanghai	urine	-	C001_P003	C001_P003#23	Cluster1	Group2
101	GCA_021530355.1	SAMN24665696	2020	China: Shanghai	blood	KPC-2	C001_P003	C001_P003#24	Cluster1	Group47
1021	GCA_021530395.1	SAMN24665699	2020	China: Shanghai	blood	KPC-2	C001_P003	C001_P003#25	Cluster1	Group2
946	GCA_021532325.1	SAMN24669134	2020	China: Shanghai	sputum	KPC-2	C001_P003	C001_P003#26	Cluster1	Group1
LX2	GCA_021532675.1	SAMN24669135	2020	China: Shanghai	sputum	KPC-2	C001_P003	C001_P003#27	Cluster1	Group3
Lx3	GCA_021532735.1	SAMN24669136	2020	China: Shanghai	sputum	KPC-2	C001_P003	C001_P003#28	Cluster4	Group11
kp5152	GCA_021442065.1	SAMN24662261	2020	China: Shanghai	urine	KPC-2	C001_P003	C001_P003#29
No.3	GCA_021213755.1	SAMN23561307	2020	China: Shanghai	cerebrospinal fluid	-	C001_P003	C001_P003#30	Cluster1
LX4	GCA_021532715.1	SAMN24669138	2021	China: Shanghai	sputum	KPC-2	C001_P003	C001_P003#31	Cluster1	Group1
HS4443	GCA_022809175.1	SAMN26377325	2021	China: Shanghai	sputum	-	C001_P003	C001_P003#32	Cluster1	Group59
HS4578	GCA_022809155.1	SAMN26377326	2021	China: Shanghai	sputum	KPC-2	C001_P003	C001_P003#33	Cluster1	Group59
No.9	GCA_021213855.1	SAMN23561311	2021	China: Shanghai	sputum	KPC-2	C001_P003	C001_P003#34	Cluster1	Group2
K4307	GCA_002264365.1	SAMN07345009	2015	China: Anhui	blood	KPC-2	C001_P004	C001_P004#1
K4314	GCA_002264245.1	SAMN07345011	2015	China: Anhui	blood	KPC-2	C001_P004	C001_P004#2	Cluster9
K4324	GCA_002264265.1	SAMN07345012	2015	China: Anhui	blood	KPC-2	C001_P004	C001_P004#3	Cluster1	Group1
AH1814-6	GCA_007115395.1	SAMN11533784	2018	China: Anhui	sputum	KPC-2	C001_P004	C001_P004#4	Cluster1	Group5
AH3179-2	GCA_007115145.1	SAMN11533812	2018	China: Anhui	sputum	KPC-2	C001_P004	C001_P004#5	Cluster1	Group5
AH1814-10	GCA_007115485.1	SAMN11533776	2018	China: Anhui	sputum	KPC-2	C001_P004	C001_P004#6	Cluster1	Group5
AH1814-11	GCA_007115475.1	SAMN11533777	2018	China: Anhui	sputum	KPC-2	C001_P004	C001_P004#7	Cluster1	Group5
AH1814-4	GCA_007115435.1	SAMN11533782	2018	China: Anhui	sputum	KPC-2	C001_P004	C001_P004#8	Cluster1	Group5
AH1814-12	GCA_007115465.1	SAMN11533778	2018	China: Anhui	sputum	KPC-2	C001_P004	C001_P004#9	Cluster1	Group1
AH1772-1	GCA_007115565.1	SAMN11533771	2018	China: Anhui	sputum	KPC-2	C001_P004	C001_P004#10	Cluster1	Group3
AH1814-1	GCA_007115515.1	SAMN11533775	2019	China: Anhui	urine	KPC-2	C001_P004	C001_P004#11	Cluster1	Group5
AH1313-2	GCA_007115585.1	SAMN11533762	2019	China: Anhui	urine	KPC-2	C001_P004	C001_P004#12	Cluster1	Group1
AH3195	GCA_007115155.1	SAMN11533813	2019	China: Anhui	sputum	KPC-2	C001_P004	C001_P004#13	Cluster1	Group1
FRPDR	GCA_015243235.1	SAMN16451036	2020	China: Anhui		KPC-2	C001_P004	C001_P004#14	Cluster4	Group11
21080237	GCA_022982555.1	SAMN27363254	2021	China: Anhui	Diversion fluid	KPC-2	C001_P004	C001_P004#15	Cluster1
21080534	GCA_022982595.1	SAMN27363255	2021	China: Anhui	Diversion fluid	KPC-2	C001_P004	C001_P004#16	Cluster28
21080937	GCA_022982615.1	SAMN27363256	2021	China: Anhui	sputum	KPC-2	C001_P004	C001_P004#17	Cluster1	Group16
21091025	GCA_022982575.1	SAMN27363257	2021	China: Anhui	sputum	KPC-2	C001_P004	C001_P004#18	Cluster1	Group3
K1177	GCA_002264545.1	SAMN07345005	2014	China: Jiangsu	blood	KPC-2	C001_P005	C001_P005#1	Cluster1	Group1
675920	GCA_003703775.1	SAMN10233854	2015	China: Jiangsu		-	C001_P005	C001_P005#2	Cluster1	Group1
F726925	GCA_019793595.1	SAMN20855505	2015	China: Jiangsu		KPC-2	C001_P005	C001_P005#3	Cluster1	Group1
GCMMYY5-CR	GCA_006130915.1	SAMN10600497	2015	China: Jiangsu	sputum	KPC-2	C001_P005	C001_P005#4	Cluster1
NJSETYY12-CR	GCA_006130865.1	SAMN10600502	2015	China: Jiangsu	sputum	KPC-2	C001_P005	C001_P005#5	Cluster1	Group2
NJSZYY7-CR	GCA_006130855.1	SAMN10600499	2015	China: Jiangsu	sputum	KPC-2	C001_P005	C001_P005#6	Cluster25
NJSETYY15-CR	GCA_006130825.1	SAMN10600504	2015	China: Jiangsu	sputum	KPC-2	C001_P005	C001_P005#7	Cluster1	Group1
NJSETYY16-CR	GCA_006130835.1	SAMN10600505	2015	China: Jiangsu	blood	KPC-2	C001_P005	C001_P005#8	Cluster1	Group1
NJGLYY4165-CR	GCA_006130935.1	SAMN10600585	2015	China: Jiangsu	sputum	KPC-2	C001_P005	C001_P005#9	Cluster1
NJJYYY56-CR	GCA_006130465.1	SAMN10600540	2015	China: Jiangsu	urine	KPC-2	C001_P005	C001_P005#10	Cluster1	Group1
WSCRKP	GCA_021560095.1	SAMN24836900	2018	China: Jiangsu	blood	KPC-2	C001_P005	C001_P005#11	Cluster1	Group3
20JS63	GCA_021546455.1	SAMN24669139	2019	China: Jiangsu	cerebrospinal fluid	KPC-2	C001_P005	C001_P005#12	Cluster21
KPWX136	GCA_016812055.1	SAMN17372728	2020	China: Jiangsu	sputum	KPC-2;NDM-5	C001_P005	C001_P005#13	Cluster1	Group3
20071685	GCA_016745865.1	SAMN17348563	2020	China: Henan		-	C001_P006	C001_P006#1	Cluster4	Group11
C5	GCA_017291515.1	SAMN18087493		China: Henan	secretion	KPC-2	C001_P006	C001_P006#2	Cluster1	Group1
C13	GCA_017292065.1	SAMN18087500		China: Henan	bronchoalveolar lavage	KPC-2	C001_P006	C001_P006#3	Cluster8	Group22
C14	GCA_017292055.1	SAMN18087501		China: Henan	secretion	KPC-2	C001_P006	C001_P006#4	Cluster1	Group16
C19	GCA_017291405.1	SAMN18087505		China: Henan	blood	KPC-2	C001_P006	C001_P006#5	Cluster1	Group16
C23	GCA_017291695.1	SAMN18087507		China: Henan	urine	KPC-2	C001_P006	C001_P006#6	Cluster1	Group16
C24	GCA_017291715.1	SAMN18087508		China: Henan	sputum	KPC-2	C001_P006	C001_P006#7	Cluster4	Group57
C26	GCA_017291675.1	SAMN18087510		China: Henan	bronchoalveolar lavage	KPC-2	C001_P006	C001_P006#8	Cluster1	Group2
C32	GCA_017291525.1	SAMN18087515		China: Henan	urine	KPC-2	C001_P006	C001_P006#9	Cluster21
C33	GCA_017291435.1	SAMN18087516		China: Henan	sputum	KPC-2	C001_P006	C001_P006#10	Cluster1	Group1
C34	GCA_017291455.1	SAMN18087517		China: Henan	sputum	KPC-2	C001_P006	C001_P006#11	Cluster8	Group22
C36	GCA_017291625.1	SAMN18087519		China: Henan	sputum	KPC-2	C001_P006	C001_P006#12	Cluster8	Group22
KP20194a	GCA_013349085.1	SAMN15186437	2019	China: Hunan	sputum	KPC-2	C001_P007	C001_P007#1	Cluster1	Group7
KP20194b	GCA_013349045.1	SAMN15186439	2019	China: Hunan	sputum	KPC-2	C001_P007	C001_P007#2	Cluster16	Group28
KP20194a2	GCA_013349065.1	SAMN15186438	2019	China: Hunan	bed sheets	KPC-2	C001_P007	C001_P007#3	Cluster1	Group7
KP20194b2	GCA_013348885.1	SAMN15186440	2019	China: Hunan	sputum	KPC-2	C001_P007	C001_P007#4	Cluster16	Group28
KP20194c	GCA_013348925.1	SAMN15186441	2019	China: Hunan	sputum	KPC-2	C001_P007	C001_P007#5	Cluster1	Group7
KP20194c3	GCA_013349025.1	SAMN15186442	2019	China: Hunan	bed sheets	KPC-2	C001_P007	C001_P007#6	Cluster1	Group3
KP20194c4	GCA_013349005.1	SAMN15186443	2019	China: Hunan	ventilator	KPC-2	C001_P007	C001_P007#7	Cluster1	Group7
KP20194c5	GCA_013348985.1	SAMN15186444	2019	China: Hunan	monitor panel	KPC-2	C001_P007	C001_P007#8	Cluster20
KP20194d	GCA_013348945.1	SAMN15186445	2019	China: Hunan	sputum	KPC-2	C001_P007	C001_P007#9	Cluster1	Group7
KP20194e	GCA_013348965.1	SAMN15186446	2019	China: Hunan	sputum	KPC-2	C001_P007	C001_P007#10	Cluster1
KP20194f	GCA_013348905.1	SAMN15186447	2019	China: Hunan	telephone of Nurse station	KPC-2	C001_P007	C001_P007#11	Cluster1	Group7
WHC151	GCA_019795005.1	SAMN20834172	2020	China: Hunan		KPC-2	C001_P007	C001_P007#12
K2080	GCA_002264525.1	SAMN07345007	2014	China: Shandong	blood	KPC-2	C001_P008	C001_P008#1	Cluster1	Group1
K2701	GCA_002264465.1	SAMN07345008	2015	China: Shandong	blood	KPC-2	C001_P008	C001_P008#2	Cluster1	Group1
C789	GCA_009684575.1	SAMN10537194	2016	China: Shandong	blood	KPC-2	C001_P008	C001_P008#3	Cluster1	Group5
C2582	GCA_021398425.1	SAMN20065586	2017	China: Shandong	blood	KPC-2	C001_P008	C001_P008#4	Cluster1	Group3
3C2	GCA_008867505.1	SAMN12158044	2018	China: Shandong	sputum	KPC-2	C001_P008	C001_P008#5	Cluster1
JNKPN26	GCA_021398155.1	SAMN24425642	2019	China: Shandong	sputum	KPC-2;NDM-1	C001_P008	C001_P008#6	Cluster1	Group2
JNQH227	GCA_016924055.1	SAMN17976239	2019	China: Shandong	blood	KPC-2	C001_P008	C001_P008#7
JNQH263	GCA_016924215.1	SAMN17976240	2019	China: Shandong	sputum	KPC-2	C001_P008	C001_P008#8	Cluster18
JNQH275	GCA_016924175.1	SAMN17976242	2019	China: Shandong	sputum	KPC-2	C001_P008	C001_P008#9	Cluster1	Group5
C1398 mutant C1	GCA_021398445.1	SAMN20587887	2016	China: Beijing		-	C001_P009	C001_P009#1	Cluster1	Group5
K547	GCA_019401105.1	SAMN13563927	2016	China: Beijing	secretion	KPC-2	C001_P009	C001_P009#2	Cluster1	Group5
K559	GCA_019401045.1	SAMN13563928	2017	China: Beijing	secretion	KPC-2	C001_P009	C001_P009#3	Cluster1	Group5
C2244	GCA_017351975.1	SAMN18160617	2017	China: Beijing	sputum	-	C001_P009	C001_P009#4	Cluster1	Group5
C2660	GCA_010183645.1	SAMN11479264	2017	China: Beijing	pus	KPC-2;NDM-1	C001_P009	C001_P009#5	Cluster1	Group1
NSKp2	GCA_011683135.1	SAMN11811879	2018	China: Beijing	nasopharynx	KPC-2	C001_P009	C001_P009#6	Cluster1	Group2
CKp2-1	GCA_011683145.1	SAMN11811880	2018	China: Beijing	bronchoalveolar lavage	KPC-2	C001_P009	C001_P009#7	Cluster1	Group2
CKp2-2	GCA_011683085.1	SAMN11811881	2018	China: Beijing	bronchoalveolar lavage	KPC-2	C001_P009	C001_P009#8	Cluster1	Group2
JX-CR-hvKP-1	GCA_015356055.1	SAMN16561274	2018/2019	China: Jiangxi		KPC-2	C001_P010	C001_P010#1	Cluster1	Group1
JX-CR-hvKP-2	GCA_015356035.1	SAMN16561282	2018/2019	China: Jiangxi		KPC-2	C001_P010	C001_P010#2	Cluster1	Group1
JX-CR-hvKP-3	GCA_015356015.1	SAMN16561283	2018/2019	China: Jiangxi		KPC-2	C001_P010	C001_P010#3	Cluster1	Group2
JX-CR-hvKP-4	GCA_015355995.1	SAMN16561284	2018/2019	China: Jiangxi		KPC-2	C001_P010	C001_P010#4	Cluster1	Group2
JX-CR-hvKP-7	GCA_015355915.1	SAMN16561430	2018/2019	China: Jiangxi	blood	KPC-2	C001_P010	C001_P010#5
JX-CR-hvKP-8	GCA_015355935.1	SAMN16561432	2018/2019	China: Jiangxi	blood	KPC-2	C001_P010	C001_P010#6	Cluster1	Group2
JX-CR-hvKP-9	GCA_015355895.1	SAMN16561434	2018/2019	China: Jiangxi	blood	KPC-2	C001_P010	C001_P010#7	Cluster1	Group2
JX-CR-hvKP-10	GCA_015355875.1	SAMN16561435	2018/2019	China: Jiangxi	blood	KPC-2	C001_P010	C001_P010#8	Cluster1	Group2
KPC160117	GCA_011106775.1	SAMN11246288	2014	China: Taiwan	urine	OXA-48	C001_P011	C001_P011#1	Cluster1	Group2
KPC160121	GCA_011106605.1	SAMN11246289	2015	China: Taiwan	pus	OXA-48	C001_P011	C001_P011#2	Cluster1	Group1
KPC160125	GCA_011106795.1	SAMN11246290	2015	China: Taiwan	urine	OXA-48	C001_P011	C001_P011#3	Cluster1	Group1
KPC160132	GCA_011129215.1	SAMN11246291	2015	China: Taiwan	blood	OXA-48	C001_P011	C001_P011#4	Cluster1	Group25
11027	GCA_015278415.1	SAMN16365720	2019	China: Taiwan	Taichung Veterans General Hospital	OXA-48	C001_P011	C001_P011#5	Cluster1	Group1
Beach Ranger	GCA_016067835.1	SAMN16872508	2019	China: Taiwan	Taichung Veterans General Hospital	OXA-48	C001_P011	C001_P011#6
Ocean Ranger	GCA_015992425.1	SAMN16872509	2019	China: Taiwan	Taichung Veterans General Hospital	OXA-48	C001_P011	C001_P011#7	Cluster2	Group12
53374	GCA_021166195.1	SAMN23552366		China: Taiwan		OXA-48	C001_P011	C001_P011#8	Cluster1	Group2
KP135194	GCA_015228715.1	SAMN14943954	2019	China: Fujian		KPC-2	C001_P012	C001_P012#1
KP137060	GCA_015228705.1	SAMN14944066	2019	China: Fujian		KPC-2;NDM-5	C001_P012	C001_P012#2
KP63	GCA_019134695.1	SAMN19736494	2020	China: Chongqing	bile Bronchoalveolar lavage fluid	-	C001_P013	C001_P013#1
KPC-2	GCA_019444195.1	SAMN19312573	2020	China: Hubei	sputum	KPC-2;NDM-1	C001_P014	C001_P014#1
kpn_08	GCA_018682405.1	SAMN18042958	2020	China: Jiangsu		-	C001_P005	C001_P005#14	Cluster4	Group57
KPN857	GCA_021442005.1	SAMN24571286	2021	China: Guangdong	blood	KPC-2	C001_P016	C001_P016#1	Cluster1	Group3
KP1517	GCA_017809835.1	SAMN15052358	2018	China: Tianjin	urine	KPC-2	C001_P015	C001_P015#1	Cluster25
Kp3018	GCA_900322685.1	SAMEA104703443	2012	Japan		KPC-2	C003_P000	C003_P000#1	Cluster1
EuSCAPE_ES067	GCA_900516455.1	SAMEA3538939	2013	Spain	secretion	-	C004_P000	C004_P000#1	Cluster1
KP05-2017	GCA_002838125.1	SAMN07595961	2017	Switzerland	rectal swab	KPC-2	C005_P000	C005_P000#1	Cluster1	Group2
FDAARGOS_444	GCA_002587165.1	SAMN07312488	2013	Canada	wound	KPC-2	C006_P000	C006_P000#1	Cluster1
AR_0079	GCA_003073335.1	SAMN04014920				-	C000_P000	C000_P000#1	Cluster1	Group2
QJJ36	GCA_002894885.1	SAMN08358662	2016		blood	KPC-2	C000_P000	C000_P000#2	Cluster1	Group2
QJJ49	GCA_002890965.1	SAMN08358875	2016		Ascites	-	C000_P000	C000_P000#3	Cluster1	Group3
QJJ51	GCA_002894935.1	SAMN08358921	2016		blood	KPC-2	C000_P000	C000_P000#4
K280	GCA_003363315.1	SAMN09738040	2016		blood	KPC-2	C000_P000	C000_P000#5	Cluster1
K287	GCA_003363345.1	SAMN09738089	2016		blood	KPC-2	C000_P000	C000_P000#6
K321	GCA_003363415.1	SAMN09744208	2016		blood	KPC-2	C000_P000	C000_P000#7	Cluster1	Group3
K410	GCA_003363445.1	SAMN09744225	2016		Ascites	KPC-2	C000_P000	C000_P000#8	Cluster9
QJJ29	GCA_002890815.1	SAMN08358588	2016		blood	KPC-2	C000_P000	C000_P000#9	Cluster1	Group2
QJJ29	GCA_002265425.1	SAMN07375174	2016		blood	KPC-2	C000_P000	C000_P000#10	Cluster1	Group2
QJJ36	GCA_002265525.1	SAMN07375176	2016		blood	KPC-2	C000_P000	C000_P000#11	Cluster1
QJJ49	GCA_002265605.1	SAMN07375177	2016		Ascites	-	C000_P000	C000_P000#12	Cluster1	Group13
QJJ51	GCA_002265565.1	SAMN07375178	2016		blood	KPC-2	C000_P000	C000_P000#13	Cluster1	Group3
K293	GCA_003363395.1	SAMN09738094	2017		Ascites	KPC-2	C000_P000	C000_P000#14	Cluster1	Group3
CDI694	GCA_019107705.1	SAMN19925007				KPC-2	C000_P000	C000_P000#15	Cluster1
50700	GCA_021166115.1	SAMN23552370				KPC-2	C000_P000	C000_P000#16	Cluster1	Group2
ZS15	GCA_014050205.1	SAMN15655700			urine	KPC-2	C000_P000	C000_P000#17	Cluster1
Kp11_BRA4	GCA_900322625.1	SAMEA104703437	2006	Brazil		KPC-2	C002_P000	C002_P000#1	Cluster1
Kp11_BRA8	GCA_900322665.1	SAMEA104703441	2006	Brazil		-	C002_P000	C002_P000#2	Cluster19
C9	GCA_013180435.1	SAMN06350011	2006	Brazil: Parana	urine	-	C002_P000	C002_P000#3	Cluster1
Kp11_BRA6	GCA_900322645.1	SAMEA104703439	2008	Brazil		KPC-2	C002_P000	C002_P000#4	Cluster1
Kp11_BRA2	GCA_900322605.1	SAMEA104703435	2010	Brazil		KPC-2	C002_P000	C002_P000#5	Cluster1	Group32
109	GCA_016881585.1	SAMN09981202	2010	Brazil: Sao Paulo	Tracheal secretion	KPC-2	C002_P000	C002_P000#6	Cluster1	Group29
KPC171	GCA_020615655.1	SAMN06767178	2011	Brazil: Minas Gerais	blind BAL [mini-BAL] isolate from a 79-year-old woman	KPC-2	C002_P000	C002_P000#7	Cluster1	Group32
KP488	GCA_002529075.1	SAMN07595991	2011	Brazil	Surveillance swab	KPC-2	C002_P000	C002_P000#8	Cluster1	Group29
1787	GCA_002104355.1	SAMN06461941	2013	Brazil: Sao Paulo	blood	KPC-2	C002_P000	C002_P000#9	Cluster1	Group30
1799	GCA_002104315.1	SAMN06461943	2013	Brazil: Sao Paulo	blood	KPC-2	C002_P000	C002_P000#10	Cluster5
IBL24	GCA_002529065.1	SAMN07596546	2013	Brazil	water sample from urban lake	KPC-2	C002_P000	C002_P000#11	Cluster2
Kp373	GCA_018423745.1	SAMN17602813	2013	Brazil: Sao Paulo	rectal swab	KPC-2	C002_P000	C002_P000#12	Cluster1	Group30
12_BR_13	GCA_001701895.1	SAMN04868732	2013	Brazil: Sao Paulo	urine	KPC-2	C002_P000	C002_P000#13	Cluster5
86	GCA_016881465.1	SAMN09981208	2013	Brazil: Sao Paulo	urine	KPC-2	C002_P000	C002_P000#14	Cluster1
4182	GCA_002104215.1	SAMN06461937	2014	Brazil: Sao Paulo	blood	KPC-2	C002_P000	C002_P000#15	Cluster1
P22	GCA_011037775.1	SAMN10592684	2014	Brazil	blood	KPC-2	C002_P000	C002_P000#16
P12	GCA_011037715.1	SAMN10592682	2014	Brazil	blood	KPC-2	C002_P000	C002_P000#17	Cluster24
149	GCA_016881525.1	SAMN09981204	2014	Brazil		OXA-48	C002_P000	C002_P000#18	Cluster5
BC_4290	GCA_003321295.1	SAMN09298443	2015	Brazil: Sao Paulo	blood	KPC-2	C002_P000	C002_P000#19	Cluster1	Group3
Kp329	GCA_018423805.1	SAMN17602809	2015	Brazil: Sao Paulo	bronchoalveolar lavage	KPC-2	C002_P000	C002_P000#20	Cluster1	Group1
Kp377	GCA_018423715.1	SAMN17602816	2015	Brazil: Sao Paulo	rectal swab	KPC-2	C002_P000	C002_P000#21	Cluster1
P66	GCA_011037535.1	SAMN10592693	2015	Brazil	blood	KPC-2	C002_P000	C002_P000#22	Cluster1
P40	GCA_011037595.1	SAMN10592688	2015	Brazil	blood	KPC-2	C002_P000	C002_P000#23	Cluster1	Group3
P64	GCA_011037515.1	SAMN10592692	2015	Brazil	blood	KPC-2	C002_P000	C002_P000#24	Cluster1	Group3
P30	GCA_011037675.1	SAMN10592686	2015	Brazil	blood	KPC-2	C002_P000	C002_P000#25	Cluster1	Group3
P63	GCA_011037635.1	SAMN10592691	2015	Brazil	blood	KPC-2	C002_P000	C002_P000#26	Cluster19	Group31
BC_4998	GCA_003321155.1	SAMN09298448	2016	Brazil: Sao Paulo	blood	KPC-2	C002_P000	C002_P000#27
BC_4996	GCA_003321195.1	SAMN09298449	2016	Brazil: Sao Paulo	blood	KPC-2	C002_P000	C002_P000#28
Kp391	GCA_014323715.1	SAMN15464276	2016	Brazil: Sao Paulo	Abdominal abscess	KPC-30	C002_P000	C002_P000#29	Cluster2	Group6
Kp378	GCA_018423665.1	SAMN17602817	2016	Brazil: Sao Paulo	rectal swab	KPC-30	C002_P000	C002_P000#30	Cluster1	Group1
P36	GCA_011037615.1	SAMN10592687	2016	Brazil	blood	KPC-2	C002_P000	C002_P000#31	Cluster19	Group31
P19	GCA_011037755.1	SAMN10592683	2016	Brazil	blood	KPC-2	C002_P000	C002_P000#32
P26	GCA_011037655.1	SAMN10592685	2016	Brazil	blood	KPC-2	C002_P000	C002_P000#33	Cluster5
HSP10	GCA_011037495.1	SAMN10592696	2016	Brazil	blood	KPC-2	C002_P000	C002_P000#34	Cluster1	Group3
HSP73	GCA_011037455.1	SAMN10592697	2016	Brazil	blood	KPC-2	C002_P000	C002_P000#35	Cluster24
BC_5001	GCA_003321215.1	SAMN09298447	2017	Brazil: Sao Paulo	urine	KPC-2	C002_P000	C002_P000#36	Cluster1
BC_5006	GCA_003326295.1	SAMN09298457	2017	Brazil: Sao Paulo	blood	KPC-2	C002_P000	C002_P000#37	Cluster1	Group1
Kp382	GCA_018423625.1	SAMN17602819	2017	Brazil: Sao Paulo	rectal swab	KPC-2	C002_P000	C002_P000#38	Cluster1	Group10
HGRS058	GCA_022544755.1	SAMN23764976	2017	Brazil: Salvador	blood	KPC-2	C002_P000	C002_P000#39	Cluster1	Group3
5353	GCA_012955875.1	SAMN14595365	2018	Brazil: Sao Paulo	blood	KPC-2	C002_P000	C002_P000#40	Cluster1	Group3
5090	GCA_012955865.1	SAMN14595366	2018	Brazil: Sao Paulo	blood	KPC-2	C002_P000	C002_P000#41	Cluster1
5921	GCA_021206585.1	SAMN23789070	2019	Brazil: Sao Paulo	blood	KPC-2	C002_P000	C002_P000#42
CCBH26782	GCA_016055995.1	SAMN16776076	2019	Brazil	blood	KPC-2	C002_P000	C002_P000#43	Cluster1	Group3
CCBH27155	GCA_016055885.1	SAMN16776081	2019	Brazil	blood	KPC-2	C002_P000	C002_P000#44	Cluster23	Group33
CCBH27421	GCA_016055695.1	SAMN16776090	2019	Brazil	blood	KPC-2	C002_P000	C002_P000#45	Cluster1	Group3
CCBH27361	GCA_016055755.1	SAMN16776089	2019	Brazil	blood	KPC-2	C002_P000	C002_P000#46	Cluster1
CCBH27907	GCA_016055275.1	SAMN16776116	2020	Brazil	blood	KPC-2	C002_P000	C002_P000#47	Cluster1	Group1
CCBH27953	GCA_016055235.1	SAMN16776120	2020	Brazil	blood	KPC-2	C002_P000	C002_P000#48	Cluster1	Group3
CCBH28298	GCA_015666445.1	SAMN16776131	2020	Brazil	blood	KPC-2	C002_P000	C002_P000#49	Cluster1	Group3
CCBH28734	GCA_015666415.1	SAMN16776141	2020	Brazil	Catheter Tip	KPC-2	C002_P000	C002_P000#50	Cluster1
